# Supplementary material for: Systematic review of SLC4A11, ZEB1, LOXHD1, and AGBL1 variants in the development of Fuchs’ endothelial corneal dystrophy
Source: Front Med (Lausanne). 2023 Jun 27;10:1153122. doi: 10.3389/fmed.2023.1153122 (PMC10333596; doi:10.3389/fmed.2023.1153122)
Supplement: Supplementary file 1 [file Table_1.xlsx]

## Sheet: Read_me
The "Final_list_of_articles" contains list of articles included in the systematic review after filtration according to inclusion/exclusion criteria. Article can be mentioned more than once if they had information about more than one gene that was reviewed
The "Gene_cases" worksheet tabs, where Gene = ZEB1, LOXHD1, or AGBL1, contain extracted data from each article on each variant detected.
The “Gene_familial_cases” worksheet tabs, where Gene = ZEB1, LOXHD1, or AGBL1, contain information on relatives of the proband, their phenotype and genotype statuses, segregation in the familial cases associated with a variant.
The “Gene_variants” worksheet tabs, where Gene = ZEB1, LOXHD1, or AGBL1, contain lists of unique variants, that were described in corresponding "Gene_cases" worksheet tab.
Footnotes:
† - the variant description differs from that in the original article, it was assigned to the same transcripts and isoforms for each gene: for ZEB1 variants - NM_030751.6 and NP_110378.3; for AGBL1 variants - NM_152336.4 and NP_689549.3, for LOXHD1 - NM_144612.7 and NP_653213.6.
§ - the rsID was erroneous in the article, the variant was determined by genomic coordinate
NR - not relevant for MAF in case reports, in non-consecutive studies, or when total tested probands numer less than 30
NA - not available, not applicable
NS - not statistically significant

## Sheet: Final_list_of_articles
gene	Article	Year	search query	References	PMID	DOI	Disease studied	search list generated by TT and VI	search list generated by LS
SLC4A11	Vithana EN et al.	2008	SLC4A11 Fuchs	[87]	18024964	https://doi.org/10.1093/hmg/ddm337	FECD	y	y
SLC4A11	Hemadevi B et al.	2010	SLC4A11 mutation	[150]	20144242	10.1186/1471-2415-10-3	FECD	y	y
SLC4A11	Riazuddin SA et al.	2010	SLC4A11 mutation	[29]	20848555	10.1002/humu.21356	FECD	y	y
SLC4A11	Igo RP et al.	2012	SLC4A11 mutation	[56]	23110055	10.1371/journal.pone.0046742	FECD	n	y
SLC4A11	Vilas G et al.	2012	SLC4A11 Fuchs	[94]	22072594	https://doi.org/10.1002/humu.21655	CHED2, FECD	y	y
SLC4A11	Minear MA et al.	2013	SLC4A11 mutation	[151]	24348007	NA	FECD	y	y
SLC4A11	Loganathan SK et al.	2014	SLC4A11 mutation	[95]	24916015	https://doi.org/10.1002/humu.22601	CHED2, FECD	y	y
SLC4A11	Soumittra N et al.	2014	SLC4A11 mutation	[43]	25007886	https://doi.org/10.1038/jhg.2014.55	FECD	y	y
SLC4A11	Chiu A et al.	2015	SLC4A11 Fuchs	[93]	26641551	https://doi.org/10.1167/iovs.15-17802	FECD, CHED2	y	y
SLC4A11	Kim JH et al.	2015	SLC4A11 mutation	[91]	24502824	https://doi.org/10.3109/13816810.2014.881510	CHED2, FECD	y	y
SLC4A11	Gupta R et al.	2015	SLC4A11 mutation	[53]	26622166	NA	FECD	y	y
SLC4A11	Tang H et al.	2016	SLC4A11 mutation	[83]	27121161	10.3892/ijmm.2016.2570	FECD	y	y
SLC4A11	Badior KE et al.	2017	SLC4A11 mutation	[99]	27925686	https://doi.org/10.1002/humu.23152	FECD CHED2	y	y
SLC4A11	Alka K et al.	2018	SLC4A11 Fuchs	[97]	29327391	10.1002/humu.23401	corneal dystrophy	y	y
SLC4A11	Skorodumova LO et al.	2018	SLC4A11 mutation	[48]	30267097	10.1167/iovs.18-24590	FECD	y	y
SLC4A11	Li S et al.	2019	SLC4A11 mutation	[96]	30557570	https://doi.org/10.1016/j.exer.2018.12.003	FECD, CHED2	y	y
SLC4A11	Okumura N et al.	2019	SLC4A11 Fuchs	[55]	30973406	10.1097/ICO.0000000000001952	FECD	n	y
SLC4A11	Chaurasia S et al.	2020	SLC4A11 mutation	[92]	31714402	https://doi.org/10.1097/ico.0000000000002183	FECD, CHED2	y	y
SLC4A11	Malhotra D et al.	2020	SLC4A11 mutation	[98]	31691803	https://doi.org/10.1093/hmg/ddz259	FECD, CHED2	y	y
SLC4A11	Ng KH et al.	2021	SLC4A11 Fuchs	[119]	NA	https://doi.org/10.1186/s43042-021-00193-6	FECD	n	y
ZEB1	Krafchak CM et al.	2005	ZEB1 variants	[114]	23559851	10.1086/497348	PPCD3	y	n
ZEB1	Aldave AJ et al.	2007	ZEB1 PPCD	[132]	17935237	https://doi.org/10.1002/ajmg.a.31978	PPCD3	y	y
ZEB1	Liskova P et al.	2007	ZEB1 PPCD	[152]	17437275	https://doi.org/10.1002/humu.9495	PPCD3	y	y
ZEB1	Mehta JS et al.	2008	ZEB1 variants	[153]	18172091	https://doi.org/10.1167/iovs.07-0847	FECD	y	n
ZEB1	Vincent AL et al.	2009	ZEB1 variants	[133]	19997581	NA	PPCD3	y	n
ZEB1	Liskova P et al.	2010	ZEB1 Fuchs	[136]	21067486	https://doi.org/10.3109/13816810.2010.518577	PPCD3	n	y
ZEB1	Riazuddin SA et al.	2010	ZEB1 variants	[26]	20036349	10.1016/j.ajhg.2009.12.001	FECD	y	y
ZEB1	Nguyen DQ et al.	2010	ZEB1 PPCD	[154]	19432861	10.1111/j.1755-3768.2009.01511.x	PPCD3	y	n
ZEB1	Igo RP et al.	2012	ZEB1 variants	[56]	23110055	10.1371/journal.pone.0046742	FECD	y	y
ZEB1	Kuot A et al.	2012	ZEB1 variants	[49]	22234156	10.1038/ejhg.2011.248	FECD	y	y
ZEB1	Bakhtiari P et al.	2013	ZEB1 variants	[141]	23559851	NA	PPCD3	y	y
ZEB1	Lechner J et al.	2013	ZEB1 variants	[120]	23599324	https://doi.org/10.1167/iovs.13-11781	PPCD3, FECD	n	y
ZEB1	Liskova P et al.	2013	ZEB1 variants	[134]	23807282	10.1001/jamaophthalmol.2013.405	PPCD3	y	y
ZEB1	Minear MA et al.	2013	ZEB1 variants	[151]	24348007	NA	FECD	y	y
ZEB1	Chung DWD et al.	2014	ZEB1 variants	[116]	25190660	https://doi.org/10.1167%2Fiovs.14-15247	PPCD3, FECD	n	y
ZEB1	Jang MS et al.	2014	ZEB1 variants	[135]	24780443	10.1016/j.visres.2014.04.007	PPCD3	y	n
ZEB1	Mazotta C et al.	2014	ZEB1 Fuchs	[155]	25408666	https://doi.org/10.1159%2F000367937	FECD, keratoconus, EBMCD	n	y
ZEB1	Evans CJ et al.	2015	ZEB1 variants	[156]	25441224	10.1111/ahg.12090	PPCD3	y	y
ZEB1	Gupta R et al.	2015	ZEB1 variants	[53]	26622166	NA	FECD	y	y
ZEB1	Chae H et al.	2016	ZEB1 variants	[40]	26748743	https://doi.org/10.1111/cge.12726	PPCD3, FECD	n	y
ZEB1	Tang H et al.	2016	ZEB1 variants	[83]	27121161	10.3892/ijmm.2016.2570	FECD	y	y
ZEB1	Cunnusamy K et al.	2016	ZEB1 PPCD	[142]	26619383	10.1097/ICO.0000000000000670	PPCD3	y	y
ZEB1	Liskova P et al.	2016	ZEB1 PPCD	[139]	26508574	https://www.nature.com/articles/ejhg2015232#citeas	PPCD3	y	y
ZEB1	Chaudhry A et al.	2017	ZEB1 Fuchs	[140]	28742278	https://doi.org/10.1002/ajmg.a.38321	PPCD3	n	y
ZEB1	Chung DD et al.	2017a	ZEB1 variants	[130]	28046031	10.1371/journal.pone.0169215	PPCD3	y	n
ZEB1	Chung DD et al.	2017b	ZEB1 variants	[117]	28654985	https://doi.org/10.1167/iovs.17-21423	PPCD3	n	y
ZEB1	Rao BS et al.	2018	ZEB1 variants	[157]	29799290	10.1080/13816810.2018.1474367	FECD	y	y
ZEB1	Chung DD et al.	2019	ZEB1 variants	[118]	31233731	10.1016/j.exer.2019.107696	PPCD3	y	y
ZEB1	Dudakova L et al.	2019a	ZEB1 variants	[115]	30851240	10.1016/j.exer.2019.03.002	PPCD3	y	y
ZEB1	Dudakova L et al.	2019b	ZEB1 PPCD	[158]	30950897	https://doi.org/10.1097/ICO.0000000000001930	PPCD3	y	y
ZEB1	Okumura N et al.	2019	ZEB1 Fuchs	[55]	30973406	10.1097/ICO.0000000000001952	FECD	n	y
ZEB1	Ng KH et al.	2021	ZEB1 Fuchs	[119]	NA	https://doi.org/10.1186/s43042-021-00193-6	FECD	n	y
ZEB1	Souzeau E et al.	2022	ZEB1 PPCD	[159]	35985662	https://doi.org/10.1002/mgg3.2023	PPCD3	n	y
ZEB1	Lee CY et al.	2022	ZEB1 PPCD	[160]	36043701	https://doi.org/10.1080/13816810.2022.2106495	PPCD3	y	y
LOXHD1	Riazuddin SA et al.	2012	LOXHD1 variants	[24]	22341973	10.1016/j.ajhg.2012.01.013	FECD	y	y
LOXHD1	Afshari NA et al.	2017	LOXHD1 Fuchs	[28]	28358029	https://doi.org/10.1038/ncomms14898	FECD	n	y
LOXHD1	Rao BS et al.	2018	LOXHD1 variants	[157]	29799290	10.1080/13816810.2018.1474367	FECD	y	y
LOXHD1	Skorodumova LO et al.	2018	LOXHD1 variants	[48]	30267097	10.1167/iovs.18-24590	FECD	y	y
LOXHD1	Tang H et al.	2016	LOXHD1 variants	[83]	27121161	10.3892/ijmm.2016.2570	FECD	y	y
LOXHD1	Okumura N et al.	2019	LOXHD1 Fuchs	[55]	30973406	10.1097/ICO.0000000000001952	FECD	n	y
AGBL1	Riazuddin SA et al.	2013	AGBL1 Fuchs	[25]	24094747	10.1016/j.ajhg.2013.08.010	FECD	y	y
AGBL1	Afshari NA et al.	2017	AGBL1 Fuchs	[28]	28358029	https://doi.org/10.1038/ncomms14898	FECD	n	y
AGBL1	Skorodumova LO et al.	2018	AGBL1 variants	[48]	30267097	10.1167/iovs.18-24590	FECD	y	y
AGBL1	Okumura N et al.	2019	AGBL1 Fuchs	[55]	30973406	10.1097/ICO.0000000000001952	FECD	n	y
AGBL1	Zhang J et al.	2019	AGBL1 variants	[86]	31555324	10.3389/fgene.2019.00881	Corneal dystrophies	y	y

## Sheet: List_of_articles_expression
Gene	Article	Year	Search query	Reference	DOI
AGBL1	Ali M et al.	2018	AGBL1 transcriptome analysis human corneal endothelium	[105]	https://doi.org/10.1016/j.exer.2018.08.023
AGBL1	Frausto RF et al.	2014	AGBL1 transcriptome analysis human corneal endothelium	[108]	https://doi.org/10.1167/iovs.14-15021
AGBL1	Frausto RF et al.	2016	AGBL1 transcriptome analysis human corneal endothelium	[109]	https://doi.org/10.3727/096368915x688948
AGBL1	Wieben ED et al.	2018	AGBL1 transcriptome analysis human corneal endothelium	[31]	https://doi.org/10.1371/journal.pone.0200005
AGBL1	Yamaguchi T et al.	2020	AGBL1 transcriptome analysis human corneal endothelium	[121]	https://doi.org/10.1126/sciadv.aaz5195
LOXHD1	Ali M et al.	2018	LOXHD1 transcriptome analysis human corneal endothelium	[105]	https://doi.org/10.1016/j.exer.2018.08.023
LOXHD1	Frausto RF et al.	2014	LOXHD1 transcriptome analysis human corneal endothelium	[108]	https://doi.org/10.1167/iovs.14-15021
LOXHD1	Frausto RF et al.	2016	LOXHD1 transcriptome analysis human corneal endothelium	[109]	https://doi.org/10.3727/096368915x688948
LOXHD1	Wieben ED et al.	2018	LOXHD1 transcriptome analysis human corneal endothelium	[31]	https://doi.org/10.1371/journal.pone.0200005
SLC4A11	Ali M et al.	2018	SLC4A11 transcriptome analysis human corneal endothelium	[105]	https://doi.org/10.1016/j.exer.2018.08.023
SLC4A11	Catala P et al.	2021	SLC4A11 transcriptome analysis human corneal endothelium	[161]	https://doi.org/10.1038/s41598-021-01015-w
SLC4A11	Chen Y et al.	2013	SLC4A11 transcriptome analysis human corneal endothelium	[101]	https://doi.org/10.1093/hmg/dds527
SLC4A11	Chng Z et al.	2013	SLC4A11 transcriptome analysis human corneal endothelium	[100]	https://doi.org/10.1371/journal.pone.0067546
SLC4A11	De Roo A-K et al.	2017	SLC4A11 transcriptome analysis human corneal endothelium	[113]	https://doi.org/10.1167/iovs.16-20880
SLC4A11	Frausto RF et al.	2020	SLC4A11 transcriptome analysis human corneal endothelium	[112]	https://doi.org/10.1038/s41598-020-64311-x
SLC4A11	Ligocki AJ et al.	2021	SLC4A11 transcriptome analysis human corneal endothelium	[103]	https://doi.org/10.1038/s41598-021-94933-8
SLC4A11	Santerre K et al.	2022	SLC4A11 transcriptome analysis human corneal endothelium	[111]	https://doi.org/10.1167/iovs.63.11.3
SLC4A11	Tokuda Y et al.	2020	SLC4A11 transcriptome analysis human corneal endothelium	[106]	https://doi.org/10.1038/s41597-020-00754-1
SLC4A11	Wang Q et al.	2022	SLC4A11 transcriptome analysis human corneal endothelium	[107]	https://doi.org/10.1016/j.omtn.2022.01.005
SLC4A11	Wieben ED et al.	2018	SLC4A11 transcriptome analysis human corneal endothelium	[31]	https://doi.org/10.1371/journal.pone.0200005
SLC4A11	Wieben ED et al.	2019	SLC4A11 transcriptome analysis human corneal endothelium	[69]	https://doi.org/10.1167/iovs.19-27689
SLC4A11	Yoshihara M et al.	2017	SLC4A11 transcriptome analysis human corneal endothelium	[102]	https://doi.org/10.1016/j.ebiom.2017.10.024
SLC4A11	Zhang W et al.,	2020	SLC4A11 transcriptome analysis human corneal endothelium	[110]	https://doi.org/10.1167/iovs.61.8.39
SLC4A11	Van Zyl T et al.	2022	SLC4A11 transcriptome analysis human corneal endothelium	[104]	https://doi.org/10.1073/pnas.2200914119
ZEB1	Ali M et al.	2018	ZEB1 transcriptome analysis human corneal endothelium	[105]	https://doi.org/10.1016/j.exer.2018.08.023
ZEB1	Chung DD et al.	2017	ZEB1 transcriptome analysis human corneal endothelium	[117]	https://doi.org/10.1167/IOVS.17-21423
ZEB1	Chung DD et al.	2019	ZEB1 transcriptome analysis human corneal endothelium	[118]	https://doi.org/10.1016/j.exer.2019.107696
ZEB1	De Roo A-K et al.	2017	ZEB1 transcriptome analysis human corneal endothelium	[113]	https://doi.org/10.1167/iovs.16-20880
ZEB1	Frausto RF et al.	2020	ZEB1 transcriptome analysis human corneal endothelium	[112]	https://doi.org/10.1038/s41598-020-64311-x
ZEB1	Wieben ED et al.	2018	ZEB1 transcriptome analysis human corneal endothelium	[31]	https://doi.org/10.1371/journal.pone.0200005

## Sheet: Genes_expression_data
Article	Reference	DOI	Tissue type	Technlogy	Cultivation status	LOXHD1	AGBL1	ZEB1	SLC4A11
Ali M et al., 2018	[105]	https://doi.org/10.1016/j.exer.2018.08.023	H9 human embryonic stem cell-derived corneal endothelium	RNA-seq	cell culture	no expression	no expression	expressed	expressed
Ali M et al., 2018	[105]	https://doi.org/10.1016/j.exer.2018.08.023	induced pluripotent stem cell-derived corneal endothelium	RNA-seq	cell culture	no expression	no expression	expressed	expressed
Catala P et al., 2021	[161]	https://doi.org/10.1038/s41598-021-01015-w	adult donors' corneal endothelium	single cell RNA-seq	ex vivo	NA	NA	NA	expressed, marker of the corneal endothelium clusters
Chen Y et al., 2013	[101]	https://doi.org/10.1093/hmg/dds527	fetal donors' corneal endothelium	RNA-seq	ex vivo	NA	NA	NA	expressed at an extremely high level
Chen Y et al., 2013	[101]	https://doi.org/10.1093/hmg/dds527	adult donors' corneal endothelium	RNA-seq	ex vivo	NA	NA	NA	expressed at an extremely high level
Chng Z et al., 2013	[100]	https://doi.org/10.1371/journal.pone.0067546	young donors' corneal endothelium	cDNA libraries sequencing	ex vivo	no expression	no expression	expressed	expressed, among transporter-associated genes, genes hat are 2-fold higher in corneal endothelium than in stroma, and less than 2-fold difference between young and old corneal endothelium
Chng Z et al., 2013	[100]	https://doi.org/10.1371/journal.pone.0067546	young donors' corneal endothelium	cDNA libraries sequencing	primary cultures	no expression	no expression	expressed	expressed, among transporter-associated genes, genes hat are 2-fold higher in corneal endothelium than in stroma, and less than 2-fold difference between young and old corneal endothelium
Chng Z et al., 2013	[100]	https://doi.org/10.1371/journal.pone.0067546	old donors' corneal endothelium	cDNA libraries sequencing	ex vivo	no expression	no expression	no expression	expressed, among transporter-associated genes, genes hat are 2-fold higher in corneal endothelium than in stroma, and less than 2-fold difference between young and old corneal endothelium
Chung DD et al., 2017b	[117]	https://doi.org/10.1167/iovs.17-21423	corneal endothelium of patient with posterior polymorphous corneal dystrophy and control sample of donor corneal endothelium	RNA-seq	ex vivo	NA	NA	ZEB1 expression was decreased in corneal endothelium of patients with posterior polymorphous corneal dystrophy compared to control corneal endothelium samples	NA
Chung DD et al., 2019	[118]	https://doi.org/10.1016/j.exer.2019.107696	corneal endothelium of patient with posterior polymorphous corneal dystrophy and control sample of donor corneal endothelium	RNA-seq	ex vivo	NA	NA	ZEB1 expression was decreased in corneal endothelium of patients with posterior polymorphous corneal dystrophy compared to control corneal endothelium samples	NA
De Roo A-K et al., 2017	[113]	https://doi.org/10.1167/iovs.16-20880	corneal endothelium of patients with Fuchs dystrophy and control samples of donor corneal endothelium	microarray expression analysis	ex vivo	NA	NA	not differ in samples of patients with Fuchs dystrophy compared to control samples of donor corneal endothelium	upregulated in samples of Fuchs dystrophy patients compared to control samples of donor corneal endothelium
Frausto RF et al., 2014	[108]	https://doi.org/10.1167/iovs.14-15021	pediatric donors' corneal endothelium	RNA-seq	ex vivo	no expression	no expression	expressed	expressed
Frausto RF et al., 2014	[108]	https://doi.org/10.1167/iovs.14-15021	adult donors' corneal endothelium	RNA-seq	ex vivo	no expression	no expression	expressed	expressed
Frausto RF et al., 2016	[109]	https://doi.org/10.3727/096368915x688948	adult donors' corneal endothelium	RNA-seq	ex vivo	no expression	no expression	expressed	expressed
Frausto RF et al., 2016	[109]	https://doi.org/10.3727/096368915x688948	adult donors' corneal endothelium	RNA-seq	primary cultures	no expression	no expression	expressed	expressed
Frausto RF et al., 2016	[109]	https://doi.org/10.3727/096368915x688948	corneal endothelium	RNA-seq	cell lines HCEnC-21T, HCEC-12 and HCEC-B4G12	no expression	no expression	expressed	expressed
Frausto RF et al., 2020	[112]	https://doi.org/10.1038/s41598-020-64311-x	adult donors' corneal endothelium	RNA-seq	primary cultures	NA	NA	ZEB1 with a TPM of ~25	expression of SLC4A11 was high in ex vivo corneal endothelium cells decreased with increasing passage
Ligocki AJ et al., 2021	[103]	https://doi.org/10.1038/s41598-021-94933-8	adult donors' corneal endothelium	single cell RNA-seq	ex vivo	NA	NA	expressed	SLC4A11 expression was restricted to the corneal endothelium cells monolayer
Santerre K et al., 2022	[111]	https://doi.org/10.1167/iovs.63.11.3	adult donors' corneal endothelium	microarray expression analysis	primary cultures	NA	NA	NA	upregulated with TGF-β2
Tokuda Y et al., 2020	[106]	https://doi.org/10.1038/s41597-020-00754-1	adult donors' corneal endothelium	RNA-seq	ex vivo	NA	NA	NA	expressed
Wang Q et al., 2022	[107]	https://doi.org/10.1016/j.omtn.2022.01.005	corneal endothelium of patients with Fuchs dystrophy and control samples of donor corneal endothelium	single cell RNA-seq	ex vivo	NA	NA	NA	was expressed in three of four clusters of donor corneal endothelial samples
Wieben ED et al., 2018	[31]	https://doi.org/10.1371/journal.pone.0200005	corneal endothelium of patients with Fuchs dystrophy	RNA-seq	ex vivo	no expression	no expression	expressed	expressed
Wieben ED et al., 2019	[69]	https://doi.org/10.1167/iovs.19-27689	corneal endothelium of patients with Fuchs dystrophy and control samples of donor corneal endothelium	RNA-seq	ex vivo	NA	NA	NA	upregulated in Fuchs dystrophy patient samples with expansion of CTG18.1 repeats compared to samples of participants without Fuchs dystrophy with expansion of CTG18.1 repeats
Yamaguchi T et al., 2020	[121]	https://doi.org/10.1126/sciadv.aaz5195	adult donors' corneal endothelium	RNA-seq	ex vivo	not in differentially expressed genes list compared to bullous keratopathy cells	not in differentially expressed genes list compared to bullous keratopathy cells	differentially expressed gene compared to bullous keratopathy cells	differentially expressed gene compared to bullous keratopathy cells
Yoshihara M et al., 2017	[102]	https://doi.org/10.1016/j.ebiom.2017.10.024	adult donors' corneal endothelium	CAGE direct RNA sequencing	ex vivo	NA	NA	NA	SLC4A11 was among 28 gene loci specifically expressed in corneal endothelium
Yoshihara M et al., 2017	[102]	https://doi.org/10.1016/j.ebiom.2017.10.024	corneal endothelium	CAGE direct RNA sequencing	human corneal endothelial progenitors	NA	NA	NA	SLC4A11 was among 28 gene loci specifically expressed in corneal endothelium
Yoshihara M et al., 2017	[102]	https://doi.org/10.1016/j.ebiom.2017.10.024	corneal endothelium	CAGE direct RNA sequencing	differentiated human corneal endothelial progenitors	NA	NA	NA	SLC4A11 was among 28 gene loci specifically expressed in corneal endothelium
Zhang W et al., 2020	[110]	https://doi.org/10.1167/iovs.61.8.39	adult donors' corneal endothelium	RNA-seq	primary cultures	NA	NA	NA	expressed
Van Zyl T et al., 2022	[104]	https://doi.org/10.1073/pnas.2200914119	adult donors' corneal endothelium	single cell RNA-seq	ex vivo	NA	NA	NA	expressed predominantly in the corneal endothelium

## Sheet: SLC4A11_cases
Gene	dbSNP ID	HGVS genomic description	Coordinate GRCh37	Coordinate GRCh38	Ref Allele	Alt Allele	Type of variant	Location in gene	Type of aberration	Variant effect	Coding	Amino acid change	zygocity	Segregation information available	Detection method	Functional analysis available	CTG18.1 repeats status is known for carriers of this variant?	Selection Strategy	Study design	First author (year)	Reference	Reference	Condition	Total number of tested probands	Total alleles number of tested probands	Number of probands harboring at least one alt allele	Number of alt alleles in probands	MAF in probands	Total number of tested control group participants	Total alleles number of control group participants	Number of control group participants harboring at least one alt allele	Number of alt alleles in control group participants	MAF in control group participants	P value (genotypes)	P value (alleles)	Ethnicity/Country of residence
SLC4A11	NA	NA	NA	NA	NA	NA	germline	NA	NA	NA	NA	NA	NA	n	Sanger Sequencing	n	NA	Selected genes	Case-control study	Gupta R et al., 2015	PMC4638277	[53]	FECD	82	164	0	0	0	143	286	0	0	NA	NA	NA	Indians
SLC4A11	rs797045107	NC_000020.11:g.3234173_3234181delinsG	3214819_3214827	3234173_3234181	TGGCGAAGC	G	germline	exonic	deletion-insertion	frameshift	c.473_481delinsC †	p.Arg158Glnfs*4 †	NA	n	Microarray (Infinium Global Screening Array (GSA)-24 version 1.0 BeadChip)	n	n	GWAS	Case-control study	Ng KH et al., 2021	https://doi.org/10.1186/s43042-021-00193-6	[119]	FECD	12	24	NA	NA	NA	12	24	NA	NA	NA	NA	0.7711	Malaysians
SLC4A11	rs3827076	NC_000020.11:g.3237709C>G, NC_000020.11:g.3237709C>T	3218355	3237709	C	G, T	germline	intronic	SNV	NA	NA	NA	NA	n	Sanger Sequencing	n	n	Selected genes	Consecutive case series	Minear MA et al., 2013	PMC3859630	[151]	FECD	47	94	NA	NA	NA	NA	NA	NA	NA	NA	NA	NA	African Americans
SLC4A11	rs3827076	NC_000020.11:g.3237709C>G	3218355	3237709	C	G	germline	intronic	SNV	NA	c.-30G>C	NA	NA	n	Sanger Sequencing	n	y	Selected genes	Case report	Tang H. et al., 2016	10.3892/ijmm.2016.2570	[83]	FECD	NA	NA	1	NA	NA	NA	NA	NA	NA	NA	NA	NA	Chinese
SLC4A11	rs1600618680	NC_000020.11:g.3237582_3237583del	3218227	3237583	AG	-	germline	exonic	deletion	frameshift	c.99_100del	p.Pro34fs	NA	NA	Sanger Sequencing	n	NA	Selected SNVs	Consecutive case series	Okumura N et al., 2019	10.1097/ICO.0000000000001952	[55]	FECD	36	72	0	0	0	NA	NA	NA	NA	NA	NA	NA	German
SLC4A11	rs1600618680	NC_000020.11:g.3237582_3237583del	3218227	3237583	AG	-	germline	exonic	deletion	frameshift	c.99_100del	p.Pro34fs	NA	NA	Sanger Sequencing	n	NA	Selected SNVs	Case-control study	Skorodumova LO et al., 2018	10.1167/iovs.18-24590	[48]	FECD	100	200	0	0	0	100	200	0	0	0	NA	NA	Russian
SLC4A11	rs1600618680	NC_000020.11:g.3237582_3237583del	3218227	3237583	AG	-	germline	exonic	deletion	frameshift	c.99_100del	p.Pro34fs	het	n	Sanger Sequencing	y	n	Selected genes	Case-control study	Vithana EN et al., 2008	https://doi.org/10.1093/hmg/ddm337	[87]	FECD	89	178	1	1	0.0056	354	708	0	0	0	NA	NA	Chinese
SLC4A11	rs3803958	NC_000020.11:g.3235025T>C	3215671	3235025	T	C	germline	intronic	SNV	NA	c.137-131A>G	p.?	NA	n	Sanger Sequencing	n	y	Selected genes	Case report	Tang H. et al., 2016	10.3892/ijmm.2016.2570	[83]	FECD	NA	NA	1	NA	NA	NA	NA	NA	NA	NA	NA	NA	Chinese
SLC4A11	rs41281866	NC_000020.11:g.3234936C>A, NC_000020.11:g.3234936C>T	3215582	3234936	C	A, T	germline	intronic	SNV	NA	c.137-42G>T	p.?	NA	n	Sanger Sequencing	n	n	Selected genes	Consecutive case series	Minear MA et al., 2013	PMC3859630	[151]	FECD	47	94	NA	NA	NA	NA	NA	NA	NA	NA	NA	NA	African Americans
SLC4A11	rs3803957	NC_000020.11:g.3234902C>A, NC_000020.11:g.3234902C>G, NC_000020.11:g.3234902C>T	3215548	3234902	C	A, G, T	germline	intronic	SNV	NA	c.137-8G>T	p.?	NA	n	Sanger Sequencing	n	n	Selected genes	Consecutive case series	Minear MA et al., 2013	PMC3859630	[151]	FECD	47	94	NA	NA	NA	NA	NA	NA	NA	NA	NA	NA	African Americans
SLC4A11	rs778688114	NC_000020.11:g.3234816T>G	3215462	3234816	T	G	germline	exonic	SNV	missense	c.215A>G	p.Asn72Thr	hom	NA	NA	y	NA	Selected SNVs	Functional study	Alka K et Casey JR, 2018	10.1002/humu.23401	[97]	FECD	NA	NA	NA	NA	NA	NA	NA	NA	NA	NA	NA	NA	NA
SLC4A11	rs778688114	NC_000020.11:g.3234816T>G	3215462	3234816	T	G	germline	exonic	SNV	missense	c.215A>G	p.Asn72Thr	NA	NA	Sanger Sequencing	n	NA	Selected SNVs	Consecutive case series	Okumura N et al., 2019	10.1097/ICO.0000000000001952	[55]	FECD	36	72	0	0	0	NA	NA	NA	NA	NA	NA	NA	German
SLC4A11	rs778688114	NC_000020.11:g.3234816T>G	3215462	3234816	T	G	germline	exonic	SNV	missense	c.215A>G	p.Asn72Thr	het	n	Sanger Sequencing	n	n	Selected genes	Case-control study	Vithana EN et al., 2008	https://doi.org/10.1093/hmg/ddm337	[87]	FECD	89	178	1	1	0.0056	354	708	NA	NA	0.008	NA	NA	Chinese
SLC4A11	rs200940928	NC_000020.11:g.3234760T>C	3215406	3234760	T	C	germline	exonic	SNV	missense	c.271A>G	p.Met91Val	hom	NA	NA	y	NA	Selected SNVs	Functional study	Alka K et Casey JR, 2018	10.1002/humu.23401	[97]	FECD	NA	NA	NA	NA	NA	NA	NA	NA	NA	NA	NA	NA	NA
SLC4A11	rs200940928	NC_000020.11:g.3234760T>C	3215406	3234760	T	C	germline	exonic	SNV	missense	c.271A>G	p.Met91Val	NA	NA	Sanger Sequencing	n	NA	Selected SNVs	Consecutive case series	Okumura N et al., 2019	10.1097/ICO.0000000000001952	[55]	FECD	36	72	0	0	0	NA	NA	NA	NA	NA	NA	NA	German
SLC4A11	rs200940928	NC_000020.11:g.3234760T>C	3215406	3234760	T	C	germline	exonic	SNV	missense	c.271A>G	p.Met91Val	het	n	Sanger Sequencing	n	n	Selected genes	Case-control study	Vithana EN et al., 2008	https://doi.org/10.1093/hmg/ddm337	[87]	FECD, controls	89	178	1	1	0.0056	354	708	NA	NA	0.006	NA	NA	Chinese and Indians
SLC4A11	rs780346984	NC_000020.11:g.3234573G>A	3215219	3234573	G	A	germline	exonic	SNV	nonsense	c.334C>T	p.Arg112*	het	n	Sanger Sequencing	n	n	Selected genes	Non-consecutive case series	Chaurasia S et al., 2020	https://doi.org/10.1097/ico.0000000000002183	[92]	FECD	8	16	1	1	NR	100	200	0	0	0	NA	NA	Indians
SLC4A11	rs6139040	NC_000020.11:g.3234400C>G	3215046	3234400	C	G	germline	intronic	SNV	NA	c.137-131A>G	p.?	NA	n	Sanger Sequencing	n	n	Selected genes	Consecutive case series	Minear MA et al., 2013	PMC3859630	[151]	FECD	47	94	NA	NA	NA	NA	NA	NA	NA	NA	NA	NA	African Americans
SLC4A11	rs6139040	NC_000020.11:g.3234400C>G	3215046	3234400	C	G	germline	intronic	SNV	NA	c.340-86G>C	p.?	NA	n	Sanger Sequencing	n	y	Selected genes	Case report	Tang H. et al., 2016	10.3892/ijmm.2016.2570	[83]	FECD	NA	NA	1	NA	NA	NA	NA	NA	NA	NA	NA	NA	Chinese
SLC4A11	NA	NC_000020.11:g.3234269C>T	3214915	3234269	C	T	germline	exonic	SNV	missense	c.385G>A	p.Asp129Asn	het	n	Sanger Sequencing	n	n	Selected genes	Non-consecutive case series	Chaurasia S et al., 2020	https://doi.org/10.1097/ico.0000000000002183	[92]	FECD	8	16	1	1	NR	100	200	0	0	0	NA	NA	Indians
SLC4A11	rs34460295	NC_000020.11:g.3234249C>T	3214895	3234249	C	T	germline	exonic	SNV	synonymous	c.405G>A	p.Ala135=	het	n	Sanger Sequencing	n	n	Selected genes	Case-control study	Hemadevi B et al., 2008	10.1186/1471-2415-10-3	[150]	FECD	80	160	2	2	0.013	100	200	6	6	0.030	NS	NS	Indians
SLC4A11	rs34460295	NC_000020.11:g.3234249C>T	3214895	3234249	C	T	germline	exonic	SNV	synonymous	c.405G>A	p.Ala135=	NA	n	Sanger Sequencing	n	n	Selected genes	Consecutive case series	Minear MA et al., 2013	PMC3859630	[151]	FECD	47	94	6	NA	NA	NA	NA	NA	NA	NA	NA	NA	African Americans
SLC4A11	rs34460295	NC_000020.11:g.3234249C>T	3214895	3234249	C	T	germline	exonic	SNV	synonymous	c.405G>A	p.Ala135=	NA	n	Sanger Sequencing	n	n	Selected SNVs	Consecutive case series	Okumura N et al., 2019	10.1097/ICO.0000000000001952	[55]	FECD	36	72	NA	14	0.194	NA	NA	NA	NA	NA	NA	NA	German
SLC4A11	rs34460295	NC_000020.11:g.3234249C>T	3214895	3234249	C	T	germline	exonic	SNV	synonymous	c.405G>A	p.Ala135=	het	n	Sanger Sequencing	n	n	Selected genes	Case-control study	Vithana EN et al., 2008	https://doi.org/10.1093/hmg/ddm337	[87]	FECD, controls	89	178	NA	NA	NA	100	200	NA	NA	0.064	NA	NA	Chinese and Indians
SLC4A11	rs34520315	NC_000020.11:g.3234205T>C	3214851	3234205	T	C	germline	exonic	SNV	missense	c.497A>G	p.Asn150Ser	NA	n	Sanger Sequencing	n	n	Selected genes	Consecutive case series	Minear MA et al., 2013	PMC3859630	[151]	FECD	47	94	5	NA	NA	NA	NA	NA	NA	NA	NA	NA	African Americans
SLC4A11	rs35262978	NC_000020.11:g.3234180G>A	3214826	3234180	G	A	germline	exonic	SNV	synonymous	c.474C>T	p.Arg158=	NA	n	Sanger Sequencing	n	n	Selected genes	Consecutive case series	Minear MA et al., 2013	PMC3859630	[151]	FECD	47	94	1	NA	NA	NA	NA	NA	NA	NA	NA	NA	African Americans
SLC4A11	rs3827075	NC_000020.11:g.3234173T>G	3214819	3234173	T	G	germline	exonic	SNV	synonymous	c.481A>C	p.Arg161=	het	n	Sanger Sequencing	n	n	Selected genes	Non-consecutive case series	Chaurasia S et al., 2020	https://doi.org/10.1097/ico.0000000000002183	[92]	FECD	8	16	1	1	NR	100	200	0	0	0	NA	NA	Indians
SLC4A11	rs3827075	NC_000020.11:g.3234173T>G	3214819	3234173	T	G	germline	exonic	SNV	synonymous	c.481A>C	p.Arg161=	het	n	Sanger Sequencing	n	n	Selected genes	Case-control study	Hemadevi B et al., 2008	10.1186/1471-2415-10-3	[150]	FECD	80	160	4	4	0.025	100	200	7	7	0.035	NS	NS	Indians
SLC4A11	rs3827075	NC_000020.11:g.3234173T>G	3214819	3234173	T	G	germline	exonic	SNV	synonymous	c.481A>C	p.Arg161=	NA	n	Sanger Sequencing	n	n	Selected genes	Consecutive case series	Minear MA et al., 2013	PMC3859630	[151]	FECD	47	94	29	NA	NA	NA	NA	NA	NA	NA	NA	NA	African Americans
SLC4A11	rs3827075	NC_000020.11:g.3234173T>G	3214819	3234173	T	G	germline	exonic	SNV	synonymous	c.481A>C	p.Arg161=	NA	n	Sanger Sequencing	n	n	Selected SNVs	Consecutive case series	Okumura N et al., 2019	10.1097/ICO.0000000000001952	[55]	FECD	36	72	NA	22	0.306	NA	NA	NA	NA	NA	NA	NA	German
SLC4A11	rs3827075	NC_000020.11:g.3234173T>G	3214819	3234173	T	G	germline	exonic	SNV	synonymous	c.481A>C	p.Arg161=	NA	n	Sanger Sequencing	n	y	Selected genes	Case report	Tang H. et al., 2016	10.3892/ijmm.2016.2570	[83]	FECD	NA	NA	1	NA	NA	140	280	NA	108	0.386	NA	NA	Chinese
SLC4A11	rs3827075	NC_000020.11:g.3234173T>G	3214819	3234173	T	G	germline	exonic	SNV	synonymous	c.481A>C	p.Arg161=	het	n	Sanger Sequencing	n	n	Selected genes	Case-control study	Vithana EN et al., 2008	https://doi.org/10.1093/hmg/ddm337	[87]	FECD, controls	89	178	NA	NA	NA	100	200	NA	NA	0.368	NA	NA	Chinese and Indians
SLC4A11	rs141836046	NC_000020.11:g.3234153C>G	3214799	3234153	C	G	germline	exonic	SNV	missense	c.501G>C	p.Glu167Asp	hom	NA	NA	y	NA	Selected SNVs	Functional study	Alka K et Casey JR, 2018	10.1002/humu.23401	[97]	FECD	NA	NA	NA	NA	NA	NA	NA	NA	NA	NA	NA	NA	NA
SLC4A11	rs141836046	NC_000020.11:g.3234153C>G	3214799	3234153	C	G	germline	exonic	SNV	missense	c.501G>C	p.Glu167Asp	het	n	Sanger Sequencing	y	n	Selected genes	Case-control study	Riazuddin SA et al., 2010	10.1002/humu.21356	[29]	FECD	192	384	1	1	0.0026	93	186	0	0	0	NA	NA	US
SLC4A11	rs3803956	NC_000020.11:g.3233935C>T	3214581	3233935	C	T	germline	exonic	SNV	synonymous	c.639G>A	p.Ser213=	het	n	Sanger Sequencing	n	n	Selected genes	Case-control study	Hemadevi B et al., 2008	10.1186/1471-2415-10-3	[150]	FECD	80	160	1	1	0.006	100	200	5	5	0.025	NS	NS	Indians
SLC4A11	rs3803956	NC_000020.11:g.3233935C>T	3214581	3233935	C	T	germline	exonic	SNV	synonymous	c.639G>A	p.Ser213=	NA	n	Sanger Sequencing	n	n	Selected genes	Consecutive case series	Minear MA et al., 2013	PMC3859630	[151]	FECD	47	94	20	NA	NA	NA	NA	NA	NA	NA	NA	NA	African Americans
SLC4A11	rs3803956	NC_000020.11:g.3233935C>T	3214581	3233935	C	T	germline	exonic	SNV	synonymous	c.639G>A	p.Ser213=	het	n	Sanger Sequencing	n	n	Selected SNVs	Consecutive case series	Okumura N et al., 2019	10.1097/ICO.0000000000001952	[55]	FECD	36	72	NA	16	0.222	NA	NA	NA	NA	NA	NA	NA	German
SLC4A11	rs3803956	NC_000020.11:g.3233935C>T	3214581	3233935	C	T	germline	exonic	SNV	synonymous	c.639G>A	p.Ser213=	NA	n	Sanger Sequencing	n	y	Selected genes	Case report	Tang H. et al., 2016	10.3892/ijmm.2016.2570	[83]	FECD	NA	NA	1	NA	NA	137	274	NA	45	0.164	NA	NA	Chinese
SLC4A11	rs3803956	NC_000020.11:g.3233935C>T	3214581	3233935	C	T	germline	exonic	SNV	synonymous	c.639G>A	p.Ser213=	het	n	Sanger Sequencing	n	n	Selected genes	Case-control study	Vithana EN et al., 2008	https://doi.org/10.1093/hmg/ddm337	[87]	FECD, controls	89	178	NA	NA	NA	100	200	NA	NA	0.138	NA	NA	Chinese and Indians
SLC4A11	NA	NC_000020.11:g.3233572C>G	3214218	3233572	C	G	germline	exonic	SNV	missense	c.719G>C	p.Trp240Ser	hom	NA	NA	y	NA	Selected SNVs	Functional study	Alka K et Casey JR, 2018	10.1002/humu.23401	[97]	FECD	NA	NA	NA	NA	NA	NA	NA	NA	NA	NA	NA	NA	NA
SLC4A11	NA	NC_000020.11:g.3233572C>G	3214218	3233572	C	G	germline	exonic	SNV	missense	c.719G>C	p.Trp240Ser	het	n	Sanger Sequencing	y	n	Selected genes	Case-control study	Soumittra N et al., 2014	https://doi.org/10.1038/jhg.2014.55	[43]	FECD	49	98	1	1	0.0102	140	280	0	0	0	NA	NA	Indians
SLC4A11	rs372201212	NC_000020.11:g.3233504A>G	3214150	3233504	A	G	germline	intronic	SNV	NA	c.777+10T> C	p.?	NA	y	Sanger Sequencing	n	y	Selected genes	Case report	Tang H. et al., 2016	10.3892/ijmm.2016.2570	[83]	FECD	NA	NA	1	NA	NA	191	382	0	0	0	NA	NA	Chinese
SLC4A11	rs3803955	NC_000020.11:g.3233480C>T	3214126	3233480	C	T	germline	intronic	SNV	NA	c.777+34G>A	p?	NA	n	Sanger Sequencing	n	n	Selected genes	Consecutive case series	Minear MA et al., 2013	PMC3859630	[151]	FECD	47	94	NA	NA	NA	NA	NA	NA	NA	NA	NA	NA	African Americans
SLC4A11	rs3803955	NC_000020.11:g.3233480C>T	3214126	3233480	C	T	germline	intronic	SNV	NA	c.777+34G>A	p.?	NA	n	Sanger Sequencing	n	y	Selected genes	Case report	Tang H. et al., 2016	10.3892/ijmm.2016.2570	[83]	FECD	NA	NA	1	NA	NA	NA	NA	NA	NA	NA	NA	NA	Chinese
SLC4A11	rs2144771	NC_000020.11:g.3233374G>C, NC_000020.11:g.3233374G>T	3214020	3233374	G	C,T	germline	intronic	SNV	NA	c.777+140C>A	p.?	NA	n	Genotyping with hydrolysis probe rtPCR, Kompetitive allele specific PCR	n	NA	Selected SNVs	Case-control study	Igo RP et al., 2012	10.1371/journal.pone.0046742	[56]	FECD	532	1064	NA	NA	NA	204	408	NA	NA	NA	NA	NS	European descent
SLC4A11	rs74174550	NC_000020.11:g.[3231577delinsGT;3231579A>G]	3212223	3231577	AGA	GTGG	germline	intronic	deletion-insertion	NA	c.[778-31T>C;778-29delinsAC]	p?	NA	n	Sanger Sequencing	n	n	Selected genes	Consecutive case series	Minear MA et al., 2013	PMC3859630	[151]	FECD	47	94	NA	NA	NA	NA	NA	NA	NA	NA	NA	NA	African Americans
SLC4A11	NA	NC_000020.11:g.3231481C>G	3212127	3231481	C	G	germline	exonic	SNV	missense	c.845G>C	p.Arg282Pro	hom	NA	NA	y	NA	Selected SNVs	Functional study	Alka K et Casey JR, 2018	10.1002/humu.23401	[97]	FECD	NA	NA	NA	NA	NA	NA	NA	NA	NA	NA	NA	NA	NA
SLC4A11	NA	NC_000020.11:g.3231481C>G	3212127	3231481	C	G	germline	exonic	SNV	missense	c.845G>C	p.Arg282Pro	het	n	Sanger Sequencing	y	n	Selected genes	Case-control study	Riazuddin SA et al., 2010	10.1002/humu.21356	[29]	FECD	192	384	1	1	0.0026	93	186	0	0	0	NA	NA	US
SLC4A11	rs193080010	NC_000020.11:g.3231375C>T	3212021	3231375	C	T	germline	exonic	SNV	synonymous	c.951G>A	p.Thr317=	NA	NA	Sanger Sequencing	n	NA	Selected SNVs	Consecutive case series	Okumura N et al., 2019	10.1097/ICO.0000000000001952	[55]	FECD	36	72	0	0	0	NA	NA	NA	NA	NA	NA	NA	German
SLC4A11	rs193080010	NC_000020.11:g.3231375C>T	3212021	3231375	C	T	germline	exonic	SNV	synonymous	c.951G>A	p.Thr317=	het	n	Sanger Sequencing	n	n	Selected genes	Case-control study	Vithana EN et al., 2008	https://doi.org/10.1093/hmg/ddm337	[87]	FECD, controls	89	178	NA	NA	NA	100	200	NA	NA	0.016	NA	NA	Chinese and Indians
SLC4A11	rs3803954	NC_000020.11:g.3231077A>G	3211723	3231077	A	G	germline	intronic	SNV	NA	c.1091-19T>C	p.?	NA	n	Sanger Sequencing	n	n	Selected genes	Consecutive case series	Minear MA et al., 2013	PMC3859630	[151]	FECD	47	94	3	NA	NA	NA	NA	NA	NA	NA	NA	NA	African Americans
SLC4A11	rs3803954	NC_000020.11:g.3231077A>G	3211723	3231077	A	G	germline	intronic	SNV	NA	c.1091-19T>C	p.?	NA	n	Sanger Sequencing	n	y	Selected genes	Case report	Tang H. et al., 2016	10.3892/ijmm.2016.2570	[83]	FECD	NA	NA	1	NA	NA	NA	NA	NA	NA	NA	NA	NA	Chinese
SLC4A11	rs3803953	NC_000020.11:g.3231073T>G	3211719	3231073	T	G	germline	intronic	SNV	NA	NA	p.?	NA	n	Sanger Sequencing	n	n	Selected genes	Consecutive case series	Minear MA et al., 2013	PMC3859630	[151]	FECD	47	94	NA	NA	NA	NA	NA	NA	NA	NA	NA	NA	African Americans
SLC4A11	rs3803953	NC_000020.11:g.3231073T>G	3211719	3231073	T	G	germline	intronic	SNV	NA	c.1091-15A>C	p.?	NA	n	Sanger Sequencing	n	y	Selected genes	Case report	Tang H. et al., 2016	10.3892/ijmm.2016.2570	[83]	FECD	NA	NA	1	NA	NA	NA	NA	NA	NA	NA	NA	NA	Chinese
SLC4A11	rs1363770105	NC_000020.11:g.3230991G>T	3211637	3230991	G	T	germline	exonic	SNV	nonsense	c.1158C>A	p.Cys386*	het	n	Sanger Sequencing	n	n	Selected genes	Case report	Kim JH et al., 2015	https://doi.org/10.3109/13816810.2014.881510	[91]	FECD	NA	NA	1	1	NR	NA	NA	NA	NA	NA	NA	NA	Korea
SLC4A11	rs139297339	NC_000020.11:g.3230970G>A, NC_000020.11:g.3230970G>T	3211616	3230970	G	A,T	germline	exonic	SNV	synonymous	c.1179C>T, c.1179C>A	p.Phe393=	NA	NA	Sanger Sequencing	n	NA	Selected SNVs	Consecutive case series	Okumura N et al., 2019	10.1097/ICO.0000000000001952	[55]	FECD	36	72	0	0	0	NA	NA	NA	NA	NA	NA	NA	German
SLC4A11	rs139297339	NC_000020.11:g.3230970G>A, NC_000020.11:g.3230970G>T	3211616	3230970	G	A,T	germline	exonic	SNV	synonymous	c.1179C>T, c.1179C>A	p.Phe393=	het	n	Sanger Sequencing	n	n	Selected genes	Case-control study	Vithana EN et al., 2008	https://doi.org/10.1093/hmg/ddm337	[87]	FECD, controls	89	178	NA	NA	NA	100	200	NA	NA	0.013	NA	NA	Chinese and Indians
SLC4A11	rs267607065	NC_000020.11:g.3230954C>T	3211600	3230954	C	T	germline	exonic	SNV	missense	c.1195G>A	p.Glu399Lys	hom	NA	NA	y	NA	Selected SNVs	Functional study	Alka K et Casey JR, 2018	10.1002/humu.23401	[97]	FECD	NA	NA	NA	NA	NA	NA	NA	NA	NA	NA	NA	NA	NA
SLC4A11	rs267607065	NC_000020.11:g.3230954C>T	3211600	3230954	C	T	germline	exonic	SNV	missense	c.1195G>A	p.Glu399Lys	NA	NA	Sanger Sequencing	n	NA	Selected SNVs	Consecutive case series	Okumura N et al., 2019	10.1097/ICO.0000000000001952	[55]	FECD	36	72	0	0	0	NA	NA	NA	NA	NA	NA	NA	German
SLC4A11	rs267607065	NC_000020.11:g.3230954C>T	3211600	3230954	C	T	germline	exonic	SNV	missense	c.1195G>A	p.Glu399Lys	NA	NA	Sanger Sequencing	n	NA	Selected SNVs	Case-control study	Skorodumova LO et al., 2018	10.1167/iovs.18-24590	[48]	FECD	100	200	0	0	0	100	200	0	0	0	NA	NA	Russian
SLC4A11	rs267607065	NC_000020.11:g.3230954C>T	3211600	3230954	C	T	germline	exonic	SNV	missense	c.1195G>A	p.Glu399Lys	het	n	Sanger Sequencing	y	n	Selected genes	Case-control study	Soumittra N et al., 2014	https://doi.org/10.1038/jhg.2014.55	[43]	FECD	49	98	2	2	0.0204	NA	NA	NA	NA	NA	NA	NA	Indians
SLC4A11	rs267607065	NC_000020.11:g.3230954C>T	3211600	3230954	C	T	germline	exonic	SNV	missense	c.1195G>A	p.Glu399Lys	hom	NA	NA	y	NA	Selected SNVs	Functional study	Vilas G et al.	https://doi.org/10.1002/humu.21655	[94]	FECD	NA	NA	NA	NA	NA	NA	NA	NA	NA	NA	NA	NA	NA
SLC4A11	rs267607065	NC_000020.11:g.3230954C>T	3211600	3230954	C	T	germline	exonic	SNV	missense	c.1195G>A	p.Glu399Lys	het	n	Sanger Sequencing	y	n	Selected genes	Case-control study	Vithana EN et al., 2008	https://doi.org/10.1093/hmg/ddm337	[87]	FECD	89	178	1	1	0.0056	354	708	0	0	0	NA	NA	Indians
SLC4A11	rs267607065	NC_000020.11:g.3230954C>T	3211600	3230954	C	T	germline	exonic	SNV	missense	c.1195G>A	p.Glu399Lys	NA	NA	NA	y	NA	Selected SNVs	Functional study	Badior KE et al., 2017	https://doi.org/10.1002/humu.23152	[99]	FECD	NA	NA	NA	NA	NA	NA	NA	NA	NA	NA	NA	NA	NA
SLC4A11	rs78274653	NC_000020.11:g.3230934G>A, NC_000020.11:g.3230934G>C	3211580	3230934	G	A,C	germline	exonic	SNV	synonymous	c.1215C>T, c.1215C>G	p.Ile405=	NA	NA	Sanger Sequencing	n	NA	Selected SNVs	Consecutive case series	Okumura N et al., 2019	10.1097/ICO.0000000000001952	[55]	FECD	36	72	0	0	0	NA	NA	NA	NA	NA	NA	NA	German
SLC4A11	rs78274653	NC_000020.11:g.3230934G>A, NC_000020.11:g.3230934G>C	3211580	3230934	G	A,C	germline	exonic	SNV	synonymous	c.1215C>T, c.1215C>G	p.Ile405=	het	n	Sanger Sequencing	n	n	Selected genes	Case-control study	Vithana EN et al., 2008	https://doi.org/10.1093/hmg/ddm337	[87]	FECD, controls	89	178	NA	NA	NA	100	200	NA	NA	0.006	NA	NA	Chinese and Indians
SLC4A11	rs1233324021	NC_000020.11:g.3230813C>T	3211459	3230813	C	T	germline	exonic	SNV	missense	c.1249G>A	p.Gly417Arg	hom	NA	NA	y	NA	Selected SNVs	Functional study	Alka K et Casey JR, 2018	10.1002/humu.23401	[97]	FECD, CHED	NA	NA	NA	NA	NA	NA	NA	NA	NA	NA	NA	NA	NA
SLC4A11	rs1233324021	NC_000020.11:g.3230813C>T	3211459	3230813	C	T	germline	exonic	SNV	missense	c.1249G>A	p.Gly417Arg	het	n	Sanger Sequencing	n	n	Selected genes	Non-consecutive case series	Chaurasia S et al., 2020	https://doi.org/10.1097/ico.0000000000002183	[92]	FECD	8	16	1	1	NR	100	200	0	0	0	NA	NA	Indians
SLC4A11	rs1233324021	NC_000020.11:g.3230813C>T	3211459	3230813	C	T	germline	exonic	SNV	missense	c.1249G>A	p.Gly417Arg	NA	NA	NA	y	NA	Selected SNVs	Functional study	Badior KE et al., 2017	https://doi.org/10.1002/humu.23152	[99]	FECD, CHED	NA	NA	NA	NA	NA	NA	NA	NA	NA	NA	NA	NA	NA
SLC4A11	NA	NC_000020.11:g.3230758G>A	3211404	3230758	G	A	germline	exonic	SNV	missense	c.1304C>T	p.Thr434Ile	hom	NA	NA	y	NA	Selected SNVs	Functional study	Alka K et Casey JR, 2018	10.1002/humu.23401	[97]	FECD	NA	NA	NA	NA	NA	NA	NA	NA	NA	NA	NA	NA	NA
SLC4A11	NA	NC_000020.11:g.3230758G>A	3211404	3230758	G	A	germline	exonic	SNV	missense	c.1304C>T	p.Thr434Ile	het	n	Sanger Sequencing	y	n	Selected genes	Case-control study	Soumittra N et al., 2014	https://doi.org/10.1038/jhg.2014.55	[43]	FECD	49	98	1	1	0.0102	140	280	0	0	0	NA	NA	Indians
SLC4A11	NA	NC_000020.11:g.3230758G>A	3211404	3230758	G	A	germline	exonic	SNV	missense	c.1304C>T	p.Thr434Ile	NA	NA	NA	y	NA	Selected SNVs	Functional study	Badior KE et al., 2017	https://doi.org/10.1002/humu.23152	[99]	FECD	NA	NA	NA	NA	NA	NA	NA	NA	NA	NA	NA	NA	NA
SLC4A11	rs41281862	NC_000020.11:g.3230658G>A	3211304	3230658	G	A	germline	intronic	SNV	NA	c.1331-11C>T	p.?	NA	n	Sanger Sequencing	n	n	Selected genes	Consecutive case series	Minear MA et al., 2013	PMC3859630	[151]	FECD	47	94	2	NA	NA	NA	NA	NA	NA	NA	NA	NA	African Americans
SLC4A11	rs6084312	NC_000020.11:g.3230589C>T	3211235	3230589	C	T	germline	exonic	SNV	synonymous	c.1437G>A	p.Thr463=	NA	n	Sanger Sequencing	n	n	Selected genes	Consecutive case series	Minear MA et al., 2013	PMC3859630	[151]	FECD	47	94	6	NA	NA	NA	NA	NA	NA	NA	NA	NA	African Americans
SLC4A11	rs3810561	NC_000020.11:g.3230418A>C	3211064	3230418	A	C	germline	intronic	SNV	NA	c.1463+97T>G	p.?	NA	n	Sanger Sequencing	n	n	Selected genes	Consecutive case series	Minear MA et al., 2013	PMC3859630	[151]	FECD	47	94	NA	NA	NA	NA	NA	NA	NA	NA	NA	NA	African Americans
SLC4A11	rs3810561	NC_000020.11:g.3230418A>C	3211064	3230418	A	С	germline	intronic	SNV	NA	c.1463+97T>G	p.?	NA	n	Sanger Sequencing	n	y	Selected genes	Case report	Tang H. et al., 2016	10.3892/ijmm.2016.2570	[83]	FECD	NA	NA	1	NA	NA	NA	NA	NA	NA	NA	NA	NA	Chinese
SLC4A11	rs121909388	NC_000020.11:g.3230258G>A	3210904	3230258	G	A	germline	exonic	SNV	missense	c.1466C>T	p.Ser489Leu	hom	NA	NA	y	NA	Selected SNVs	Functional study	Alka K et Casey JR, 2018	10.1002/humu.23401	[97]	FECD, CHED	NA	NA	NA	NA	NA	NA	NA	NA	NA	NA	NA	NA	NA
SLC4A11	rs121909388	NC_000020.11:g.3230258G>A	3210904	3230258	G	A	germline	exonic	SNV	missense	c.1466C>T	p.Ser489Leu	het	n	Sanger Sequencing	n	n	Selected genes	Non-consecutive case series	Chaurasia S et al., 2020	https://doi.org/10.1097/ico.0000000000002183	[92]	FECD	8	16	1	1	NR	100	200	0	0	0	NA	NA	Indians
SLC4A11	rs121909388	NC_000020.11:g.3230258G>A	3210904	3230258	G	A	germline	exonic	SNV	missense	c.1466C>T	p.Ser489Leu	NA	NA	NA	y	NA	Selected SNVs	Functional study	Badior KE et al., 2017	https://doi.org/10.1002/humu.23152	[99]	FECD, CHED	NA	NA	NA	NA	NA	NA	NA	NA	NA	NA	NA	NA	NA
SLC4A11	rs532728316	NC_000020.11:g.3230205C>T	3210851	3230205	C	T	germline	exonic	SNV	missense	c.1519G>A	p.Val507Ile	hom	NA	NA	y	NA	Selected SNVs	Functional study	Alka K et Casey JR, 2018	10.1002/humu.23401	[97]	FECD	NA	NA	NA	NA	NA	NA	NA	NA	NA	NA	NA	NA	NA
SLC4A11	rs532728316	NC_000020.11:g.3230205C>T	3210851	3230205	C	T	germline	exonic	SNV	missense	c.1519G>A	p.Val507Ile	hom	NA	NA	y	NA	Selected SNVs	Functional study	Li S et al.	https://doi.org/10.1016/j.exer.2018.12.003	[96]	FECD	NA	NA	NA	NA	NA	NA	NA	NA	NA	NA	NA	NA	NA
SLC4A11	rs532728316	NC_000020.11:g.3230205C>T	3210851	3230205	C	T	germline	exonic	SNV	missense	c.1519G>A	p.Val507Ile	het	n	Sanger Sequencing	y	n	Selected genes	Case-control study	Soumittra N et al., 2014	https://doi.org/10.1038/jhg.2014.55	[43]	FECD	49	98	1	1	0.0102	140	280	0	0	0	NA	NA	Indians
SLC4A11	rs532728316	NC_000020.11:g.3230205C>T	3210851	3230205	C	T	germline	exonic	SNV	missense	c.1519G>A	p.Val507Ile	NA	NA	NA	y	NA	Selected SNVs	Functional study	Badior KE et al., 2017	https://doi.org/10.1002/humu.23152	[99]	FECD	NA	NA	NA	NA	NA	NA	NA	NA	NA	NA	NA	NA	NA
SLC4A11	rs150571742	NC_000020.11:g.3229737T>C	3210383	3229737	C	T	germline	exonic	SNV	missense	c.1577A>G	p.Tyr526Cys	hom	NA	NA	y	NA	Selected SNVs	Functional study	Alka K et Casey JR, 2018	10.1002/humu.23401	[97]	FECD	NA	NA	NA	NA	NA	NA	NA	NA	NA	NA	NA	NA	NA
SLC4A11	rs150571742	NC_000020.11:g.3229737T>C	3210383	3229737	C	T	germline	exonic	SNV	missense	c.1577A>G	p.Tyr526Cys	hom	NA	NA	y	NA	Selected SNVs	Functional study	Malhotra D et al.	https://doi.org/10.1093/hmg/ddz259	[98]	FECD	NA	NA	NA	NA	NA	NA	NA	NA	NA	NA	NA	NA	NA
SLC4A11	rs150571742	NC_000020.11:g.3229737T>C	3210383	3229737	C	T	germline	exonic	SNV	missense	c.1577A>G	p.Tyr526Cys	het	n	Sanger Sequencing	y	n	Selected genes	Case-control study	Riazuddin SA et al., 2010	10.1002/humu.21356	[29]	FECD	192	384	1	1	0.0026	92	184	0	0	0	NA	NA	US
SLC4A11	rs150571742	NC_000020.11:g.3229737T>C	3210383	3229737	C	T	germline	exonic	SNV	missense	c.1577A>G	p.Tyr526Cys	NA	NA	NA	y	NA	Selected SNVs	Functional study	Badior KE et al., 2017	https://doi.org/10.1002/humu.23152	[99]	FECD	NA	NA	NA	NA	NA	NA	NA	NA	NA	NA	NA	NA	NA
SLC4A11	rs201595005	NC_000020.11:g.3229694G>A	3210340	3229694	G	A	germline	exonic	SNV	synonymous	c.1620C>T	p.Leu540=	NA	NA	Sanger Sequencing	n	NA	Selected SNVs	Consecutive case series	Okumura N et al., 2019	10.1097/ICO.0000000000001952	[55]	FECD	36	72	0	0	0	NA	NA	NA	NA	NA	NA	NA	German
SLC4A11	rs201595005	NC_000020.11:g.3229694G>A	3210340	3229694	G	A	germline	exonic	SNV	synonymous	c.1620C>T	p.Leu540=	het	n	Sanger Sequencing	n	n	Selected genes	Case-control study	Vithana EN et al., 2008	https://doi.org/10.1093/hmg/ddm337	[87]	FECD, controls	89	178	NA	NA	NA	100	200	NA	NA	0.016	NA	NA	Chinese and Indians
SLC4A11	rs41281860	NC_000020.11:g.3229655G>A	3210301	3229655	G	A	germline	exonic	SNV	synonymous	c.1659C>T	p.Asn553=	het	n	Sanger Sequencing	n	n	Selected genes	Case-control study	Hemadevi B et al., 2008	10.1186/1471-2415-10-3	[150]	FECD	80	160	8	8	0.050	100	200	5	5	0.025	NS	NS	Indians
SLC4A11	rs41281860	NC_000020.11:g.3229655G>A	3210301	3229655	G	A	germline	exonic	SNV	synonymous	c.1659C>T	p.Asn553=	NA	n	Sanger Sequencing	n	n	Selected genes	Consecutive case series	Minear MA et al., 2013	PMC3859630	[151]	FECD	47	94	6	NA	NA	NA	NA	NA	NA	NA	NA	NA	African Americans
SLC4A11	rs754745672	NC_000020.11:g.3229620G>A	3210266	3229620	G	A	germline	exonic	SNV	missense	c.1694C>T	p.Ser565Leu	hom	NA	NA	y	NA	Selected SNVs	Functional study	Alka K et Casey JR, 2018	10.1002/humu.23401	[97]	FECD	NA	NA	NA	NA	NA	NA	NA	NA	NA	NA	NA	NA	NA
SLC4A11	rs754745672	NC_000020.11:g.3229620G>A	3210266	3229620	G	A	germline	exonic	SNV	missense	c.1694C>T	p.Ser565Leu	hom	NA	NA	y	NA	Selected SNVs	Functional study	Malhotra D et al.	https://doi.org/10.1093/hmg/ddz259	[98]	FECD	NA	NA	NA	NA	NA	NA	NA	NA	NA	NA	NA	NA	NA
SLC4A11	rs754745672	NC_000020.11:g.3229620G>A	3210266	3229620	G	A	germline	exonic	SNV	missense	c.1694C>T	p.Ser565Leu	NA	NA	Sanger Sequencing	n	NA	Selected SNVs	Consecutive case series	Okumura N et al., 2019	10.1097/ICO.0000000000001952	[55]	FECD	36	72	0	0	0	NA	NA	NA	NA	NA	NA	NA	German
SLC4A11	rs754745672	NC_000020.11:g.3229620G>A	3210266	3229620	G	A	germline	exonic	SNV	missense	c.1694C>T	p.Ser565Leu	het	n	Sanger Sequencing	n	n	Selected genes	Case-control study	Vithana EN et al., 2008	https://doi.org/10.1093/hmg/ddm337	[87]	FECD	89	178	1	1	0.0056	354	708	NA	NA	0.008	NA	NA	Chinese
SLC4A11	rs754745672	NC_000020.11:g.3229620G>A	3210266	3229620	G	A	germline	exonic	SNV	missense	c.1694C>T	p.Ser565Leu	NA	NA	NA	y	NA	Selected SNVs	Functional study	Badior KE et al., 2017	https://doi.org/10.1002/humu.23152	[99]	FECD	NA	NA	NA	NA	NA	NA	NA	NA	NA	NA	NA	NA	NA
SLC4A11	rs144734280	NC_000020.11:g.3229591C>T	3210237	3229591	C	T	germline	exonic	SNV	missense	c.1723G>A	p.Val575Met	hom	NA	NA	y	NA	Selected SNVs	Functional study	Alka K et Casey JR, 2018	10.1002/humu.23401	[97]	FECD	NA	NA	NA	NA	NA	NA	NA	NA	NA	NA	NA	NA	NA
SLC4A11	rs144734280	NC_000020.11:g.3229591C>T	3210237	3229591	C	T	germline	exonic	SNV	missense	c.1723G>A	p.Val575Met	hom	NA	NA	y	NA	Selected SNVs	Functional study	Malhotra D et al.	https://doi.org/10.1093/hmg/ddz259	[98]	FECD	NA	NA	NA	NA	NA	NA	NA	NA	NA	NA	NA	NA	NA
SLC4A11	rs144734280	NC_000020.11:g.3229591C>T	3210237	3229591	C	T	germline	exonic	SNV	missense	c.1723G>A	p.Val575Met	het	n	Sanger Sequencing	y	n	Selected genes	Case-control study	Riazuddin SA et al., 2010	10.1002/humu.21356	[29]	FECD	192	384	1	1	0.0026	93	186	0	0	0	NA	NA	US
SLC4A11	rs144734280	NC_000020.11:g.3229591C>T	3210237	3229591	C	T	germline	exonic	SNV	missense	c.1723G>A	p.Val575Met	NA	NA	NA	y	NA	Selected SNVs	Functional study	Badior KE et al., 2017	https://doi.org/10.1002/humu.23152	[99]	FECD	NA	NA	NA	NA	NA	NA	NA	NA	NA	NA	NA	NA	NA
SLC4A11	rs139078082	NC_000020.11:g.3229566C>T	3210212	3229566	C	T	germline	exonic	SNV	missense	c.1748G>A	p.Gly583Asp	hom	NA	NA	y	NA	Selected SNVs	Functional study	Alka K et Casey JR, 2018	10.1002/humu.23401	[97]	FECD	NA	NA	NA	NA	NA	NA	NA	NA	NA	NA	NA	NA	NA
SLC4A11	rs139078082	NC_000020.11:g.3229566C>T	3210212	3229566	C	T	germline	exonic	SNV	missense	c.1748G>A	p.Gly583Asp	het	n	Sanger Sequencing	y	n	Selected genes	Case-control study	Riazuddin SA et al., 2010	10.1002/humu.21356	[29]	FECD	192	384	1	1	0.0026	92	184	0	0	0	NA	NA	US
SLC4A11	rs139078082	NC_000020.11:g.3229566C>T	3210212	3229566	C	T	germline	exonic	SNV	missense	c.1748G>A	p.Gly583Asp	NA	NA	NA	y	NA	Selected SNVs	Functional study	Badior KE et al., 2017	https://doi.org/10.1002/humu.23152	[99]	FECD	NA	NA	NA	NA	NA	NA	NA	NA	NA	NA	NA	NA	NA
SLC4A11	rs121909390	NC_000020.11:g.3229430G>A	3210076	3229430	G	A	germline	exonic	SNV	nonsense	c.1813C>T	p.Arg605*	het	n	Sanger Sequencing	n	n	Selected genes	Non-consecutive case series	Chaurasia S et al., 2020	https://doi.org/10.1097/ico.0000000000002183	[92]	FECD	8	16	1	1	NR	100	200	0	0	0	NA	NA	Indians
SLC4A11	rs376848818	NC_000020.11:g.3229223C>G, NC_000020.11:g.3229223C>T	3209869	3229223	C	T,G	germline	exonic	SNV	synonymous	c.1938G>A, c.1938G>C	p.Ala646=	NA	NA	Sanger Sequencing	n	NA	Selected SNVs	Consecutive case series	Okumura N et al., 2019	10.1097/ICO.0000000000001952	[55]	FECD	36	72	0	0	0	NA	NA	NA	NA	NA	NA	NA	German
SLC4A11	rs376848818	NC_000020.11:g.3229223C>G, NC_000020.11:g.3229223C>T	3209869	3229223	C	T,G	germline	exonic	SNV	synonymous	c.1938G>A, c.1938G>C	p.Ala646=	het	n	Sanger Sequencing	n	n	Selected genes	Case-control study	Vithana EN et al., 2008	https://doi.org/10.1093/hmg/ddm337	[87]	FECD	89	178	NA	NA	0.3680	100	200	NA	NA	0	NA	NA	Chinese and Indians
SLC4A11	rs755545377	NC_000020.11:g.3229187G>A	3209833	3229187	G	A	germline	exonic	SNV	synonymous	c.1974C>T	p.Val658=	het	n	Sanger Sequencing	n	n	Selected genes	Case-control study	Hemadevi B et al., 2008	10.1186/1471-2415-10-3	[150]	FECD	80	160	4	4	0.025	100	200	9	9	0.045	NS	NS	Indians
SLC4A11	rs267607064	NC_000020.11:g.3228952C>T	3209598	3228952	C	T	germline	exonic	SNV	missense	c.2126G>A	p.Gly709Glu	hom	NA	NA	y	NA	Selected SNVs	Functional study	Alka K et Casey JR, 2018	10.1002/humu.23401	[97]	FECD	NA	NA	NA	NA	NA	NA	NA	NA	NA	NA	NA	NA	NA
SLC4A11	rs267607064	NC_000020.11:g.3228952C>T	3209598	3228952	C	T	germline	exonic	SNV	missense	c.2126G>A	p.Gly709Glu	hom	NA	NA	y	NA	Selected SNVs	Functional study	Chiu et al., 2015	https://doi.org/10.1167/iovs.15-17802	[93]	FECD	NA	NA	NA	NA	NA	NA	NA	NA	NA	NA	NA	NA	NA
SLC4A11	rs267607064	NC_000020.11:g.3228952C>T	3209598	3228952	C	T	germline	exonic	SNV	missense	c.2126G>A	p.Gly709Glu	hom	NA	NA	y	NA	Selected SNVs	Functional study	Loganathan SK et Casey JR, 2014	https://doi.org/10.1002/humu.22601	[95]	FECD	NA	NA	NA	NA	NA	NA	NA	NA	NA	NA	NA	NA	NA
SLC4A11	rs267607064	NC_000020.11:g.3228952C>T	3209598	3228952	C	T	germline	exonic	SNV	missense	c.2126G>A	p.Gly709Glu	NA	NA	Sanger Sequencing	n	NA	Selected SNVs	Consecutive case series	Okumura N et al., 2019	10.1097/ICO.0000000000001952	[55]	FECD	36	72	0	0	0	NA	NA	NA	NA	NA	NA	NA	German
SLC4A11	rs267607064	NC_000020.11:g.3228952C>T	3209598	3228952	C	T	germline	exonic	SNV	missense	c.2126G>A	p.Gly709Glu	NA	NA	Sanger Sequencing	n	NA	Selected SNVs	Case-control study	Skorodumova LO et al., 2018	10.1167/iovs.18-24590	[48]	FECD	100	200	0	0	0	100	200	0	0	0	NA	NA	Russian
SLC4A11	rs267607064	NC_000020.11:g.3228952C>T	3209598	3228952	C	T	germline	exonic	SNV	missense	c.2126G>A	p.Gly709Glu	hom	NA	NA	y	NA	Selected SNVs	Functional study	Vilas G et al.	https://doi.org/10.1002/humu.21655	[94]	FECD	NA	NA	NA	NA	NA	NA	NA	NA	NA	NA	NA	NA	NA
SLC4A11	rs267607064	NC_000020.11:g.3228952C>T	3209598	3228952	C	T	germline	exonic	SNV	missense	c.2126G>A	p.Gly709Glu	het	y	Sanger Sequencing	y	n	Selected genes	Case-control study	Vithana EN et al., 2008	https://doi.org/10.1093/hmg/ddm337	[87]	FECD	89	178	1	1	0.0056	354	708	0	0	0	NA	NA	Chinese
SLC4A11	rs267607064	NC_000020.11:g.3228952C>T	3209598	3228952	C	T	germline	exonic	SNV	missense	c.2126G>A	p.Gly709Glu	NA	NA	NA	y	NA	Selected SNVs	Functional study	Badior KE et al., 2017	https://doi.org/10.1002/humu.23152	[99]	FECD	NA	NA	NA	NA	NA	NA	NA	NA	NA	NA	NA	NA	NA
SLC4A11	rs368894887	NC_000020.11:g.3228894G>A	3209540	3228894	G	A	germline	exonic	SNV	synonymous	c.2232G>A	p.His728=	NA	n	Sanger Sequencing	n	n	Selected genes	Consecutive case series	Minear MA et al., 2013	PMC3859630	[151]	FECD	47	94	2	NA	NA	NA	NA	NA	NA	NA	NA	NA	African Americans
SLC4A11	rs143965185	NC_000020.11:g.3228854C>T	3209500	3228854	C	T	germline	exonic	SNV	missense	c.2224G>A	p.Gly742Arg	hom	NA	NA	y	NA	Selected SNVs	Functional study	Alka K et Casey JR, 2018	10.1002/humu.23401	[97]	FECD	NA	NA	NA	NA	NA	NA	NA	NA	NA	NA	NA	NA	NA
SLC4A11	rs143965185	NC_000020.11:g.3228854C>T	3209500	3228854	C	T	germline	exonic	SNV	missense	c.2224G>A	p.Gly742Arg	het	y	Sanger Sequencing	y	n	Selected genes	Case-control study	Riazuddin SA et al., 2010	10.1002/humu.21356	[29]	FECD	192	384	1	1	0.0026	93	186	0	0	0	NA	NA	US
SLC4A11	rs115028271	NC_000020.11:g.3228772A>G	3209418	3228772	A	G	germline	intronic	SNV	NA	c.2241-65T>C	p.?	NA	n	Sanger Sequencing	n	n	Selected genes	Consecutive case series	Minear MA et al., 2013	PMC3859630	[151]	FECD	47	94	NA	NA	NA	NA	NA	NA	NA	NA	NA	NA	African Americans
SLC4A11	rs2281575	NC_000020.11:g.3228725G>A	3209371	3228725	G	A	germline	intronic	SNV	NA	c.2241-18C>T	p.?	NA	n	Sanger Sequencing	n	n	Selected genes	Consecutive case series	Minear MA et al., 2013	PMC3859630	[151]	FECD	47	94	NA	NA	NA	NA	NA	NA	NA	NA	NA	NA	African Americans
SLC4A11	rs10048856	NC_000020.11:g.3228711C>A, NC_000020.11:g.3228711C>T	3209357	3228711	C	A, T	germline	intronic	SNV	NA	c.2241-4G>T	p.?	NA	n	Sanger Sequencing	n	n	Selected genes	Consecutive case series	Minear MA et al., 2013	PMC3859630	[151]	FECD	47	94	NA	NA	NA	NA	NA	NA	NA	NA	NA	NA	African Americans
SLC4A11	rs10048856	NC_000020.11:g.3228711C>T	3209357	3228711	C	T	germline	intronic	SNV	NA	c.2241-4G>A	p.?	NA	n	Sanger Sequencing	n	y	Selected genes	Case report	Tang H. et al., 2016	10.3892/ijmm.2016.2570	[83]	FECD	NA	NA	1	NA	NA	NA	NA	NA	NA	NA	NA	NA	Chinese
SLC4A11	rs267607066	NC_000020.11:g.3228687G>A	3209333	3228687	G	A	germline	exonic	SNV	missense	c.2261C>T	p.Thr754Met	hom	NA	NA	y	NA	Selected SNVs	Functional study	Alka K et Casey JR, 2018	10.1002/humu.23401	[97]	FECD	NA	NA	NA	NA	NA	NA	NA	NA	NA	NA	NA	NA	NA
SLC4A11	rs267607066	NC_000020.11:g.3228687G>A	3209333	3228687	G	A	germline	exonic	SNV	missense	c.2261C>T	p.Thr754Met	NA	NA	Sanger Sequencing	n	NA	Selected SNVs	Consecutive case series	Okumura N et al., 2019	10.1097/ICO.0000000000001952	[55]	FECD	36	72	0	0	0	NA	NA	NA	NA	NA	NA	NA	German
SLC4A11	rs267607066	NC_000020.11:g.3228687G>A	3209333	3228687	G	A	germline	exonic	SNV	missense	c.2261C>T	p.Thr754Met	NA	NA	Sanger Sequencing	n	NA	Selected SNVs	Case-control study	Skorodumova LO et al., 2018	10.1167/iovs.18-24590	[48]	FECD	100	200	0	0	0	100	200	0	0	0	NA	NA	Russian
SLC4A11	rs267607066	NC_000020.11:g.3228687G>A	3209333	3228687	G	A	germline	exonic	SNV	missense	c.2261C>T	p.Thr754Met	hom	NA	NA	y	NA	Selected SNVs	Functional study	Vilas G et al.	https://doi.org/10.1002/humu.21655	[94]	FECD	NA	NA	NA	NA	NA	NA	NA	NA	NA	NA	NA	NA	NA
SLC4A11	rs267607066	NC_000020.11:g.3228687G>A	3209333	3228687	G	A	germline	exonic	SNV	missense	c.2261C>T	p.Thr754Met	het	n	Sanger Sequencing	y	n	Selected genes	Case-control study	Vithana EN et al., 2008	https://doi.org/10.1093/hmg/ddm337	[87]	FECD	89	178	1	1	0.0056	354	708	0	0	0	NA	NA	Chinese
SLC4A11	rs267607066	NC_000020.11:g.3228687G>A	3209333	3228687	G	A	germline	exonic	SNV	missense	c.2261C>T	p.Thr754Met	NA	NA	NA	y	NA	Selected SNVs	Functional study	Badior KE et al., 2017	https://doi.org/10.1002/humu.23152	[99]	FECD	NA	NA	NA	NA	NA	NA	NA	NA	NA	NA	NA	NA	NA
SLC4A11	rs766567944	NC_000020.11:g.3228537C>T	3209183	3228537	C	T	germline	exonic	SNV	missense	c.2411G>A	p.Arg804His	hom	NA	NA	y	NA	Selected SNVs	Functional study	Alka K et Casey JR, 2018	10.1002/humu.23401	[97]	FECD, CHED	NA	NA	NA	NA	NA	NA	NA	NA	NA	NA	NA	NA	NA
SLC4A11	rs766567944	NC_000020.11:g.3228537C>T	3209183	3228537	C	T	germline	exonic	SNV	missense	c.2411G>A	p.Arg804His	het	n	Sanger Sequencing	n	n	Selected genes	Non-consecutive case series	Chaurasia S et al., 2020	https://doi.org/10.1097/ico.0000000000002183	[92]	FECD	8	16	1	1	NR	100	200	0	0	0	NA	NA	Indians
SLC4A11	rs41281858	NC_000020.11:g.3228437G>A	3209083	3228437	G	A	germline	intronic	SNV	NA	c.2437-9C>T	p.?	NA	n	Sanger Sequencing	n	n	Selected genes	Consecutive case series	Minear MA et al., 2013	PMC3859630	[151]	FECD	47	94	NA	NA	NA	NA	NA	NA	NA	NA	NA	NA	African Americans
SLC4A11	rs41281858	NC_000020.11:g.3228437G>A	3209083	3228437	G	A	germline	intronic	SNV	NA	c.2437-9C>T	p.?	NA	n	Sanger Sequencing	n	y	Selected genes	Case report	Tang H. et al., 2016	10.3892/ijmm.2016.2570	[83]	FECD	NA	NA	1	NA	NA	NA	NA	NA	NA	NA	NA	NA	Chinese
SLC4A11	rs757244518	NC_000020.11:g.3228395C>T	3209041	3228395	C	T	germline	exonic	SNV	missense	c.2470G>A	p.Val824Met	hom	NA	NA	y	NA	Selected SNVs	Functional study	Alka K et Casey JR, 2018	10.1002/humu.23401	[97]	FECD, Harboyan Syndrome	NA	NA	NA	NA	NA	NA	NA	NA	NA	NA	NA	NA	NA
SLC4A11	rs757244518	NC_000020.11:g.3228395C>T	3209041	3228395	C	T	germline	exonic	SNV	missense	c.2470G>A	p.Val824Met	het	n	Sanger Sequencing	n	n	Selected genes	Non-consecutive case series	Chaurasia S et al., 2020	https://doi.org/10.1097/ico.0000000000002183	[92]	FECD	8	16	1	1	NR	100	200	0	0	0	NA	NA	Indians
SLC4A11	rs1422526172	NC_000020.11:g.3228367G>A	3209013	3228367	G	A	germline	exonic	SNV	missense	c.2498C>T	p.Thr833Met	hom	NA	NA	y	NA	Selected SNVs	Functional study	Alka K et Casey JR, 2018	10.1002/humu.23401	[97]	FECD, CHED	NA	NA	NA	NA	NA	NA	NA	NA	NA	NA	NA	NA	NA
SLC4A11	rs1422526172	NC_000020.11:g.3228367G>A	3209013	3228367	G	A	germline	exonic	SNV	missense	c.2498C>T	p.Thr833Met	het	n	Sanger Sequencing	n	n	Selected genes	Non-consecutive case series	Chaurasia S et al., 2020	https://doi.org/10.1097/ico.0000000000002183	[92]	FECD	8	16	1	1	NR	100	200	0	0	0	NA	NA	Indians
SLC4A11	rs58757394	NC_000020.11:g.3228366C>T	3209012	3228366	C	T	germline	exonic	SNV	synonymous	c.2499G>A	p.Thr833=	NA	n	Sanger Sequencing	n	n	Selected genes	Consecutive case series	Minear MA et al., 2013	PMC3859630	[151]	FECD	47	94	16	NA	NA	NA	NA	NA	NA	NA	NA	NA	African Americans
SLC4A11	rs58757394	NC_000020.11:g.3228366C>T	3209012	3228366	C	T	germline	exonic	SNV	synonymous	c.2499G>A	p.Thr833=	NA	NA	Sanger Sequencing	n	NA	Selected SNVs	Consecutive case series	Okumura N et al., 2019	10.1097/ICO.0000000000001952	[55]	FECD	36	72	0	0	0	NA	NA	NA	NA	NA	NA	NA	German
SLC4A11	rs58757394	NC_000020.11:g.3228366C>T	3209012	3228366	C	T	germline	exonic	SNV	synonymous	c.2499G>A	p.Thr833=	NA	n	Sanger Sequencing	n	y	Selected genes	Case report	Tang H. et al., 2016	10.3892/ijmm.2016.2570	[83]	FECD	NA	NA	1	NA	NA	NA	NA	NA	NA	NA	NA	NA	Chinese
SLC4A11	rs58757394	NC_000020.11:g.3228366C>T	3209012	3228366	C	T	germline	exonic	SNV	synonymous	c.2499G>A	p.Thr833=	het	n	Sanger Sequencing	n	n	Selected genes	Case-control study	Vithana EN et al., 2008	https://doi.org/10.1093/hmg/ddm337	[87]	FECD, controls	89	178	NA	NA	NA	100	200	NA	NA	0.368	NA	NA	Chinese and Indians
SLC4A11	rs144586846	NC_000020.11:g.3228365C>T	3209011	3228365	C	T	germline	exonic	SNV	missense	c.2500G>A	p.Gly834Ser	hom	NA	NA	y	NA	Selected SNVs	Functional study	Alka K et Casey JR, 2018	10.1002/humu.23401	[97]	FECD	NA	NA	NA	NA	NA	NA	NA	NA	NA	NA	NA	NA	NA
SLC4A11	rs144586846	NC_000020.11:g.3228365C>T	3209011	3228365	C	T	germline	exonic	SNV	missense	c.2500G>A	p.Gly834Ser	het	n	Sanger Sequencing	y	n	Selected genes	Case-control study	Riazuddin SA et al., 2010	10.1002/humu.21356	[29]	FECD	192	384	1	1	0.0026	91	182	0	0	0	NA	NA	US
SLC4A11	rs144586846	NC_000020.11:g.3228365C>T	3209011	3228365	C	T	germline	exonic	SNV	missense	c.2500G>A	p.Gly834Ser	NA	NA	NA	y	NA	Selected SNVs	Functional study	Badior KE et al., 2017	https://doi.org/10.1002/humu.23152	[99]	FECD	NA	NA	NA	NA	NA	NA	NA	NA	NA	NA	NA	NA	NA
SLC4A11	rs115581878	NC_000020.11:g.3228242T>A	3208888	3228242	T	A	germline	intronic	SNV	NA	c.2606+17A>T	p.?	NA	n	Sanger Sequencing	n	n	Selected genes	Consecutive case series	Minear MA et al., 2013	PMC3859630	[151]	FECD	47	94	NA	NA	NA	NA	NA	NA	NA	NA	NA	NA	African Americans
SLC4A11	rs114972331	NC_000020.11:g.3227928C>G, NC_000020.11:g.3227928C>T	3208574	3227928	C	G, T	germline	intronic	SNV	NA	c.2607-72G>C	p.?	NA	n	Sanger Sequencing	n	n	Selected genes	Consecutive case series	Minear MA et al., 2013	PMC3859630	[151]	FECD	47	94	NA	NA	NA	NA	NA	NA	NA	NA	NA	NA	African Americans
SLC4A11	rs76962118	NC_000020.11:g.3227805G>A	3208451	3227805	G	A	germline	exonic	SNV	synonymous	c.2706C>T	p.Asp886=	NA	n	Sanger Sequencing	n	n	Selected genes	Consecutive case series	Minear MA et al., 2013	PMC3859630	[151]	FECD	47	94	3	NA	NA	NA	NA	NA	NA	NA	NA	NA	African Americans
SLC4A11	rs6051657	NC_000020.11:g.3227753G>A	3208399	3227753	G	A	germline	3_prime_UTR	SNV	NA	c.*34=	p.?	NA	n	Sanger Sequencing	n	n	Selected genes	Consecutive case series	Minear MA et al., 2013	PMC3859630	[151]	FECD	47	94	NA	NA	NA	NA	NA	NA	NA	NA	NA	NA	African Americans
SLC4A11	rs77978636	NC_000020.11:g.3227562G>A	3208208	3227562	G	A	germline	3_prime_UTR	SNV	NA	c.*225=	p.?	NA	n	Sanger Sequencing	n	n	Selected Genes	Consecutive case series	Minear MA et al., 2013	PMC3859630	[151]	FECD	47	94	NA	NA	NA	NA	NA	NA	NA	NA	NA	NA	African Americans

## Sheet: SLC4A11_familial_cases
Gene	dbSNP ID	HGVS genomic description	Transcript level description	Protein level description	GnomAD allele frequency	GnomAD allele number	Family	Total number of family members	Phenotype + Carrier +	Phenotype + Carrier -	Phenotype - Carrier +	Phenotype - Carrier -	Phenotype +, genotype unknown	Phenotype -, genotype unknown	Phenotype unknown, genotype established	No information	Variant segregates?	Ethnicity/Country of residence	First author (year)	Reference	Reference	Phenotype
SLC4A11	NA	NC_000020.11:g.3234269C>T	c.385G>A	p.Asp129Asn	NA	NA	Family 1 from Chaurasia S et al., 2020	3	1 (hom) - CHED	0	2 (het) - at least one have corena guttata	0	0	0	0	0	NA for FECD	Indians	Chaurasia S et al., 2020	https://doi.org/10.1097/ico.0000000000002183	[92]	CHED2, FECD(?)
SLC4A11	rs1422526172	NC_000020.11:g.3228367G>A	c.2498C>T	p.Thr833Met	NA	NA	Family 2 from Chaurasia S et al., 2020	3	1 (hom) - CHED	0	2 (het) - at least one have corena guttata	0	0	0	0	0	NA for FECD	Indians	Chaurasia S et al., 2020	https://doi.org/10.1097/ico.0000000000002183	[92]	CHED2, FECD(?)
SLC4A11	rs766567944	NC_000020.11:g.3228537C>T	c.2411G>A	p.Arg804His	0.00001199	250218	Family 3 from Chaurasia S et al., 2020	3	1 (hom) - CHED	0	2 (het) - at least one have corena guttata	0	0	0	0	0	NA for FECD	Indians	Chaurasia S et al., 2020	https://doi.org/10.1097/ico.0000000000002183	[92]	CHED2, FECD(?)
SLC4A11	rs121909390	NC_000020.11:g.3229430G>A	c.1813C>T	p.Arg605*	0.00001418	281996	Family 4 from Chaurasia S et al., 2020	4	2 (hom) - CHED	0	2 (het) - at least one have corena guttata	0	0	0	0	0	NA for FECD	Indians	Chaurasia S et al., 2020	https://doi.org/10.1097/ico.0000000000002183	[92]	CHED2, FECD(?)
SLC4A11	rs1233324021	NC_000020.11:g.3230813C>T	c.1249G>A	p.Gly417Arg	0.000008077	247632	Family 5 from Chaurasia S et al., 2020	3	1 (hom) - CHED	0	2 (het) - at least one have corena guttata	0	0	0	0	0	NA for FECD	Indians	Chaurasia S et al., 2020	https://doi.org/10.1097/ico.0000000000002183	[92]	CHED2, FECD(?)
SLC4A11	rs3827075	NC_000020.11:g.3234173T>G	c.481A>C	p.Arg161=	0.4436	282546	Family 5 from Chaurasia S et al., 2020	3	1 (hom) - CHED	0	2 (het) - at least one have corena guttata	0	0	0	0	0	NA for FECD	Indians	Chaurasia S et al., 2020	https://doi.org/10.1097/ico.0000000000002183	[92]	CHED2, FECD(?)
SLC4A11	rs757244518	NC_000020.11:g.3228395C>T	c.2470G>A	p.Val824Met	0.00001195	250996	Family 6 from Chaurasia S et al., 2020	3	1 (hom) - CHED	0	2 (het) - at least one have corena guttata	0	0	0	0	0	NA for FECD	Indians	Chaurasia S et al., 2020	https://doi.org/10.1097/ico.0000000000002183	[92]	CHED2, FECD(?)
SLC4A11	rs121909388	NC_000020.11:g.3230258G>A	c.1466C>T	p.Ser489Leu	0.00001416	282466	Family 7 from Chaurasia S et al., 2020	3	1 (hom) - CHED	0	2 (het) - at least one have corena guttata	0	0	0	0	0	NA for FECD	Indians	Chaurasia S et al., 2020	https://doi.org/10.1097/ico.0000000000002183	[92]	CHED2, FECD(?)
SLC4A11	rs780346984	NC_000020.11:g.3234573G>A	c.334C>T	p.Arg112*	0.000003979	251350	Family 8 from Chaurasia S et al., 2020	3	1 (hom) - CHED	0	2 (het) - at least one have corena guttata	0	0	0	0	0	NA for FECD	Indians	Chaurasia S et al., 2020	https://doi.org/10.1097/ico.0000000000002183	[92]	CHED2, FECD(?)
SLC4A11	rs1363770105	NC_000020.11:g.3230991G>T	c.1158C>A	p.Cys386*	NA	NA	Family 1 from Kim JH et al., 2015	4	1 (hom) - CHED	0	3 (het) - of them one FECD(?)	0	0	0	0	0	NA for FECD	Korea	Kim JH et al., 2015	https://doi.org/10.3109/13816810.2014.881510	[91]	CHED2, FECD(?)
SLC4A11	rs143965185	NC_000020.11:g.3228854C>T	c.2224G>A	p.Gly742Arg	0.0002978	282088	Family "WO" from Riazuddin SA et al., 2010	8	3	0	0	2	0	0	1	2	y	US	Riazuddin SA et al., 2010	10.1002/humu.21356	[29]	FECD
SLC4A11	rs3827076	NC_000020.11:g.3237709C>G	c.-30G>C	p.?	0.4182	282026	Family 1 from Tang H et al., 2016	65	5	3	NA	NA	NA	NA	NA	NA	NA	Chinese	Tang H et al., 2016	doi.org/10.3892/ijmm.2016.2570	[83]	FECD
SLC4A11	rs3803953	NC_000020.11:g.3231073T>G	c.1091-15A>C	p.?	0.4501	279076	Family 1 from Tang H et al., 2016	65	2	7	NA	NA	NA	NA	NA	NA	NA	Chinese	Tang H et al., 2016	doi.org/10.3892/ijmm.2016.2570	[83]	FECD
SLC4A11	rs3803954	NC_000020.11:g.3231077A>G	c.1091-19T>C	p.?	0.02124	282414	Family 1 from Tang H et al., 2016	65	3	5	NA	NA	NA	NA	NA	NA	NA	Chinese	Tang H et al., 2016	doi.org/10.3892/ijmm.2016.2570	[83]	FECD
SLC4A11	rs3803958	NC_000020.11:g.3235025T>C	c.137-131A>G	p.?	0.0007971	31364	Family 1 from Tang H et al., 2016	65	1	7	NA	NA	NA	NA	NA	NA	NA	Chinese	Tang H et al., 2016	doi.org/10.3892/ijmm.2016.2570	[83]	FECD
SLC4A11	rs3810561	NC_000020.11:g.3230418A>C	c.1463+97T>G	p.?	0.7207	31164	Family 1 from Tang H et al., 2016	65	5	3	NA	NA	NA	NA	NA	NA	NA	Chinese	Tang H et al., 2016	doi.org/10.3892/ijmm.2016.2570	[83]	FECD
SLC4A11	rs10048856	NC_000020.11:g.3228711C>T	c.2241-4G>A	p.?	0.04126	277840	Family 1 from Tang H et al., 2016	65	8	0	NA	NA	NA	NA	NA	NA	NA	Chinese	Tang H et al., 2016	doi.org/10.3892/ijmm.2016.2570	[83]	FECD
SLC4A11	rs41281858	NC_000020.11:g.3228437G>A	c.2437-9C>T	p.?	0.1327	281706	Family 1 from Tang H et al., 2016	65	5	3	NA	NA	NA	NA	NA	NA	NA	Chinese	Tang H et al., 2016	doi.org/10.3892/ijmm.2016.2570	[83]	FECD
SLC4A11	rs58757394	NC_000020.11:g.3228366C>T	c.2499G>A	p.Thr833=	0.03242	282452	Family 1 from Tang H et al., 2016	65	5	3	NA	NA	NA	NA	NA	NA	NA	Chinese	Tang H et al., 2016	doi.org/10.3892/ijmm.2016.2570	[83]	FECD
SLC4A11	rs6139040	NC_000020.11:g.3234400C>G	c.340-86G>C	p.?	0.1991	29090	Family 1 from Tang H et al., 2016	65	1	7	NA	NA	NA	NA	NA	NA	NA	Chinese	Tang H et al., 2016	doi.org/10.3892/ijmm.2016.2570	[83]	FECD
SLC4A11	rs3827075	NC_000020.11:g.3234173T>G	c.481A>C	p.Arg161=	0.4436	282546	Family 1 from Tang H et al., 2016	65	5	3	NA	NA	NA	NA	NA	NA	NA	Chinese	Tang H et al., 2016	doi.org/10.3892/ijmm.2016.2570	[83]	FECD
SLC4A11	rs3803956	NC_000020.11:g.3233935C>T	c.639G>A	p.Ser213=	0.1545	282428	Family 1 from Tang H et al., 2016	65	2	6	NA	NA	NA	NA	NA	NA	NA	Chinese	Tang H et al., 2016	doi.org/10.3892/ijmm.2016.2570	[83]	FECD
SLC4A11	rs372201212	NC_000020.11:g.3233504A>G	c.777+10T> C	p.?	0.0001174	280998	Family 1 from Tang H et al., 2016	65	4	4	2	31	NA	24	0	0	n	Chinese	Tang H et al., 2016	doi.org/10.3892/ijmm.2016.2570	[83]	FECD
SLC4A11	rs3803955	NC_000020.11:g.3233480C>T	c.777+34G>A	p.?	0.2465	278826	Family 1 from Tang H et al., 2016	65	9	1	NA	NA	NA	NA	NA	NA	NA	Chinese	Tang H et al., 2016	doi.org/10.3892/ijmm.2016.2570	[83]	FECD
SLC4A11	rs267607064	NC_000020.11:g.3228952C>T	c.2126G>A	p.Gly709Glu	NA	NA	Family 1 from Vithana EN et al., 2020	2	1	0	0	0	1	0	0	0	y (by phenotype)	Chinese	Vithana EN et al., 2008	https://doi.org/10.1093/hmg/ddm337	[87]	FECD

## Sheet: SLC4A11_variants
Gene	dbSNP ID	HGVS genomic description	Coordinate GRCh37	Coordinate GRCh38	Ref allele	Alt allele	Type of variant	Location of the variant in the gene region	Type of aberration	Variant effect	Transcript level description	Protein level description	Quantity of articles	Pathogenicity by Varsome	Varsome Accession date	Pathogenity by Clinvar	Clinvar Accession date	GnomAD allele frequency	GnomAD allele count	RUSeq cluster 1	RUSeq cluster 2	RUSeq cluster 3	Detected in controls? (y/n)?	Detected in CHED2? (y/n)	Detected in FECD? (y/n)	Association test results	Functional results	Summarizing pathogenicity
SLC4A11	rs3827076	NC_000020.11:g.3237709C>G	3218355	3237709	C	G	germline	intronic	SNV	NA	c.-30G>C	p.?	2	Benign	2022-10-14	Benign​	2022-09-25	0.4182	282026	0.3721	0.4014	0.4699	y	n	y	NA	NA	Benign
SLC4A11	rs1600618680	NC_000020.11:g.3237582_3237583del	3218227	3237583	AG	-	germline	exonic	deletion	frameshift	c.99_100del	p.Pro34fs	3	Pathogenic	2023-01-02	Pathogenic​	2023-01-02	NA	NA	NA	NA	NA	n	n	y	NA	NA	Pathogenic
SLC4A11	rs3803958	NC_000020.11:g.3235025T>C	3215671	3235025	T	C	germline	intronic	SNV	NA	c.137-131A>G	p.?	1	Likely Benign	2022-10-14	not reported in ClinVar	2022-09-25	0.0007971	31364	NA	NA	NA	y	n	y	NA	NA	Likely Benign
SLC4A11	rs41281866	NC_000020.11:g.3234936C>A, NC_000020.11:g.3234936C>T	3215582	3234936	C	A, T	germline	intronic	SNV	NA	c.137-42G>T	p.?	1	Likely Benign, benign	2022-10-14	not reported in ClinVar	2022-09-25	T = 0.004181, A = 0.00003188	279090	T = 0.0031	0.0035	0.0017	NA	n	y	NA	NA	Likely Benign
SLC4A11	rs3803957	NC_000020.11:g.3234902C>A, NC_000020.11:g.3234902C>G, NC_000020.11:g.3234902C>T	3215548	3234902	C	A, G, T	germline	intronic	SNV	NA	c.137-8G>T	p.?	1	Benign, likely benign, likely benign	2022-10-14	Benign​	2022-09-25	0.3031	281292	A = 0.2660	0.3239	0.3750	y	n	y	NA	NA	Benign
SLC4A11	rs778688114	NC_000020.11:g.3234816T>G	3215462	3234816	T	G	germline	exonic	SNV	missense	c.215A>G	p.Asn72Thr	2	Likely Benign	2022-12-02	NA	2022-12-02	0.00003579	251448	0.0001	0	0	n	n	y	NA	HEK293 cells were transiently transfected with the mutant and wild-type (WT) SLC4A11 cDNAs, respectively. Immunoblots showed that protein was indistinguishable from WT. (Alka et Casey, 2018)	Likely Benign
SLC4A11	rs200940928	NC_000020.11:g.3234760T>C	3215406	3234760	T	C	germline	exonic	SNV	missense	c.271A>G	p.Met91Val	2	Likely Benign	2022-12-02	NA	2022-12-02	0.0001132	282758	NA	NA	NA	y	n	y	NA	HEK293 cells were transiently transfected with the mutant and wild-type (WT) SLC4A11 cDNAs, respectively. Immunoblots showed that protein was indistinguishable from WT. (Alka et Casey, 2018)	Likely Benign
SLC4A11	rs780346984	NC_000020.11:g.3234573G>A	3215219	3234573	G	A	germline	exonic	SNV	nonsense	c.334C>T	p.Arg112*	1	Pathogenic	2022-09-26	Pathogenic​	2022-09-25	0.000003979	251350	NA	NA	NA	n	y	y	NA	NA	Pathogenic
SLC4A11	rs6139040	NC_000020.11:g.3234400C>G	3215046	3234400	C	G	germline	intronic	SNV	NA	c.340-86G>C	p.?	2	Benign	2022-10-14	not reported in ClinVar	2022-09-25	0.1991	29090	NA	NA	NA	y	n	y	NA	NA	Benign
SLC4A11	NA	NC_000020.11:g.3234269C>T	3214915	3234269	C	T	germline	exonic	SNV	missense	c.385G>A	p.Asp129Asn	1	Uncertain Significance	2022-10-10	not reported in ClinVar	2022-09-27	NA	NA	NA	NA	NA	n	y	y	NA	NA	Uncertain Significance
SLC4A11	rs34460295	NC_000020.11:g.3234249C>A, NC_000020.11:g.3234249C>T	3214895	3234249	C	A, T	germline	intronic	SNV	NA	c.405G>A	p.Ala135=	4	Likely Benign	2022-10-13	Benign​	2022-09-25	A = 0.000003980, T = 0.02067	251258, 282614	T = 0.0167	0.0144	0.0267	y	n	y	NS	NA	Likely Benign
SLC4A11	rs34520315	NC_000020.11:g.3234205T>C	3214851	3234205	T	C	germline	exonic	SNV	missense	c.497A>G	p.Asn150Ser	1	Benign	2022-10-05	Benign​	2022-09-25	0.004128	282680	NA	NA	NA	NA	n	y	NA	NA	Benign
SLC4A11	rs797045107	NC_000020.11:g.3234173_3234181delinsG	3214827	3234181	TGGCGAAGC	G	germline	exonic	deletion-insertion	frameshift	c.473_481delinsC †	p.Arg158Glnfs*4 †	1	Pathogenic	2023-01-02	Pathogenic​	2023-01-02	0.000003978	251352	NA	NA	NA	NA	y	y	NA	NA	Pathogenic
SLC4A11	rs35262978	NC_000020.11:g.3234180G>A	3214826	3234180	G	A	germline	exonic	SNV	synonymous	c.474C>T	p.Arg158=	1	Benign	2022-10-05	Conflicting interpretations of pathogenicity​, Uncertain significance(1); Benign(1)	2022-09-25	0.001468	282690	NA	NA	NA	NA	NA	y	NA	NA	Benign
SLC4A11	rs3827075	NC_000020.11:g.3234173T>G	3214819	3234173	T	G	germline	exonic	SNV	synonymous	c.481A>C	p.Arg161=	6	Likely Benign	2022-09-26	Conflicting interpretations of pathogenicity​ Uncertain significance(1); Benign(7)	2022-09-26	0.4436	282546	0.3889	0.4143	0.5017	y	y	y	NS	NA	Likely Benign
SLC4A11	rs141836046	NC_000020.11:g.3234153C>G	3214799	3234153	C	G	germline	exonic	SNV	missense	c.501G>C	p.Glu167Asp	1	Likely Benign	2022-11-29	Uncertain significance​	2022-11-29	0.0003961	282724	0.0018	0	0	n	n	y	NA	HEK293 cells were transiently transfected with the mutant and wild-type (WT) SLC4A11 cDNAs, respectively. Immunoblots showed reduction in the mature 120kDa form, with addition of 100kDa species. Confocal immunolocalization detected cytoplasmic localization (Riazuddin et al., 2010)	Uncertain Significance (PS3 added)
SLC4A11	rs3803956	NC_000020.11:g.3233935C>T	3214581	3233935	C	T	germline	exonic	SNV	synonymous	c.639G>A	p.Ser213=	4	Likely Benign	2022-10-05	Benign​	2022-09-25	0.1545	282428	0.1414	0.1573	0.1555	y	NA	y	NS	NA	Likely Benign
SLC4A11	NA	NC_000020.11:g.3233572C>G	3214218	3233572	C	G	germline	exonic	SNV	missense	c.719G>C	p.Trp240Ser	1	Uncertain Significance	2022-09-27	not reported in ClinVar	2022-09-27	NA	NA	NA	NA	NA	n	n	y	NA	HEK293 cells were transiently transfected with the mutant and wild-type (WT) SLC4A11 cDNAs. Immunoblots showed significantly reduced level of accumulated protein and predominant expression of the immature 80-kDa protein. Cell-surface processing assay showed that mutant protein reach surface less efficiently than WT. This finding was substantiated by confocal immunolocalization - mutant protein wa…	Likely Pathogenic (added PS3)
SLC4A11	rs372201212	NC_000020.11:g.3233504A>G	3214150	3233504	A	G	germline	intronic	SNV	NA	c.777+10T> C	p?	1	Likely Benign	2022-10-05	Likely benign​	2022-09-25	0.0001174	280998	NA	NA	NA	n	n	y	NA	NA	Likely Benign
SLC4A11	rs3803955	NC_000020.11:g.3233480C>T	3214126	3233480	C	T	germline	intronic	SNV	NA	c.777+34G>A	p?	2	Benign	2022-10-12	not reported in ClinVar	2022-09-25	0.2465	278826	0.2437	0.2338	0.2433	y	n	y	NA	NA	Benign
SLC4A11	rs2144771	NC_000020.11:g.3233374G>C, NC_000020.11:g.3233374G>T	3214020	3233374	G	C, T	germline	intronic	SNV	NA	c.777+140C>A	p?	1	Likely Benign	2022-10-12	not reported in ClinVar	2022-09-25	0.5015	31256	NA	NA	NA	y	n	y	NS	NA	Likely Benign
SLC4A11	rs74174550	NC_000020.11:g.[3231577delinsGT;3231579A>G]	3212225	3231579	AGA	GTGG	germline	intronic	deletion-insertion	NA	c.[778-31T>C;778-29delinsAC]	p?	1	Likely Benign	2022-10-12	not reported in ClinVar	2022-09-25	NA	NA	NA	NA	NA	NA	n	y	NA	NA	Likely Benign
SLC4A11	NA	NC_000020.11:g.3231481C>G	3212127	3231481	C	G	germline	exonic	SNV	missense	c.845G>C	p.Arg282Pro	1	Uncertain Significance	2022-11-29	NA	2022-11-29	NA	NA	NA	NA	NA	n	n	y	NA	Variant located in the anion exchange domain. HEK293 cells were transiently transfected with the mutant and wild-type (WT) SLC4A11 cDNAs, respectively. Immunoblots showed immature form as the predominant species. Confocal immunolocalization detected cytoplasmic localization (Riazuddin et al., 2010)	Likely Pathogenic (added PS3)
SLC4A11	rs193080010	NC_000020.11:g.3231375C>T	3212021	3231375	C	T	germline	exonic	SNV	synonymous	c.951G>A	p.Thr317=	2	Benign	2022-09-27	Conflicting interpretations of pathogenicity​ Uncertain significance(1); Benign(1)	2022-09-27	0.0007994	282714	0.0002	0.0000	0.0050	y	n	y	NA	NA	Benign
SLC4A11	rs3803954	NC_000020.11:g.3231077A>G	3211723	3231077	A	G	germline	intronic	SNV	NA	c.1091-19T>C	p.?	2	Benign	2022-10-12	not reported in ClinVar	2022-09-25	0.02124	282414	0.0027	0.0021	0.0367	y	n	y	NA	NA	Benign
SLC4A11	rs3803953	NC_000020.11:g.3231073T>G	3211719	3231073	T	G	germline	intronic	SNV	NA	c.1091-15A>C	p.?	2	Benign	2022-10-12	Benign​	2022-09-25	0.4501	279076	0.4274	0.5007	0.4933	y	n	y	NA	NA	Benign
SLC4A11	rs1363770105	NC_000020.11:g.3230991G>T	3211637	3230991	G	T	germline	exonic	SNV	nonsense	c.1158C>A	p.Cys386*	1	Pathogenic	2022-09-29	not reported in ClinVar	2022-09-25	NA	NA	NA	NA	NA	n	y	y	NA	NA	Pathogenic
SLC4A11	rs139297339	NC_000020.11:g.3230970G>A, NC_000020.11:g.3230970G>T	3211616	3230970	G	A,T	germline	exonic	SNV	synonymous	c.1179C>T, c.1179C>A	p.Phe393=	2	Benign	2022-09-27	Conflicting interpretations of pathogenicity​, Uncertain significance(1); Benign(1)	2022-09-27	G>A=0.001071, G>T=0.000008008	249746	0.0001	0.0000	0.0050	NA	NA	y	NA	NA	Benign
SLC4A11	rs267607065	NC_000020.11:g.3230954C>T	3211600	3230954	C	T	germline	exonic	SNV	missense	c.1195G>A	p.Glu399Lys	4	Uncertain Significance	2022-10-12	Pathogenic​	2022-09-25	0.000004017	248954	NA	NA	NA	n	n	y	NA	HEK293 cells were transiently transfected with the mutant and wild-type (WT) SLC4A11 cDNAs, respectively. Immunoblots showed statistically significant reduce in level of accumulated protein and amount of the mature 120-kDa protein, compared with wild-type BTR1. Cell-surface processing assay showed that significantly reduced amount of mutant protein reached surface. This finding was substantiated …	Likely Pathogenic (added PS3)
SLC4A11	rs78274653	NC_000020.11:g.3230934G>A, NC_000020.11:g.3230934G>C	3211580	3230934	G	A,C	germline	exonic	SNV	synonymous	c.1215C>T, c.1215C>G	p.Ile405=	2	Benign	2022-09-27	Conflicting interpretations of pathogenicity​, Uncertain significance(1); Benign(2)	2022-09-27	G>A=0.002079, G>C=0	278518, 247602	0.0001	0.0007	0.0017	NA	NA	y	NA	NA	Benign
SLC4A11	rs1233324021	NC_000020.11:g.3230813C>T	3211459	3230813	C	T	germline	exonic	SNV	missense	c.1249G>A	p.Gly417Arg	1	Pathogenic	2022-09-28	Likely pathogenic	2022-09-27	0.000008077	247632	NA	NA	NA	n	y	y	NA	In a three-dimensional model of SLC4A11 417 residue was located in the helix, thus p.Gly417Arg mutation could change the size and charge of a side chain and disturb packing (Badior et al., 2017)	Pathogenic
SLC4A11	NA	NC_000020.11:g.3230758G>A	3211404	3230758	G	A	germline	exonic	SNV	missense	c.1304C>T	p.Thr434Ile	1	Uncertain Significance	2022-09-27	not reported in ClinVar	2022-09-27	NA	NA	NA	NA	NA	n	n	y	NA	HEK293 cells were transiently transfected with the mutant and wild-type (WT) SLC4A11 cDNAs. Immunoblots showed significantly reduced level of accumulated protein and reduced expression of the mature 120-kDa protein. Cell-surface processing assay showed that mutant proteint reach surface less efficiently than WT. This finding was substantiated by confocal immunolocalization - mutant protein was lo…	Likely Pathogenic (added PS3)
SLC4A11	rs41281862	NC_000020.11:g.3230658G>A, NC_000020.11:g.3230658G>C, NC_000020.11:g.3230658G>T	3211304	3230658	G	A, C, T	germline	intronic	SNV	NA	c.1331-11C>T	p?	1	Benign	2022-10-12	Benign​	2022-09-25	A = 0.09735	281606	0.1384	0.0910	0.0533	NA	n	y	NA	NA	Benign
SLC4A11	rs6084312	NC_000020.11:g.3230589C>T	3211235	3230589	C	T	germline	exonic	SNV	synonymous	c.1389G>A	p.Thr463=	1	Benign	2022-10-12	Benign​	2022-09-25	0.08622	282678	0.1331	0.0857	0.0567	NA	NA	y	NA	NA	Benign
SLC4A11	rs3810561	NC_000020.11:g.3230418A>C	3211064	3230418	A	C	germline	intronic	SNV	NA	c.1463+97T>G	p.?	2	Benign	2022-10-12	not reported in ClinVar	2022-09-25	0.7207	31164	0.6876	0.7727	0.8137	y	n	y	NA	NA	Benign
SLC4A11	rs121909388	NC_000020.11:g.3230258G>A	3210904	3230258	G	A	germline	exonic	SNV	missense	c.1466C>T	p.Ser489Leu	1	Likely Pathogenic	2022-10-12	Pathogenic​	2022-09-25	0.00001416	282466	NA	NA	NA	n	y	y	NA	HEK293 cells were transiently transfected with the mutant and wild-type (WT) SLC4A11 cDNAs. Immunoblots showed reduced level of accumulated protein and no expression of the mature 120-kDa protein, compared with wild-type BTR1. Cell-surface processing assay showed that mutant protein didn't reach surface. This finding was substantiated by confocal immunolocalization (Vithana et al., 2006) . p.Ser4…	Pathogenic (added PS3)
SLC4A11	rs532728316	NC_000020.11:g.3230205C>T	3210851	3230205	C	T	germline	exonic	SNV	missense	c.1519G>A	p.Val507Ile	1	Likely Benign	2022-09-27	not reported in ClinVar	2022-09-27	0.000092	282602	NA	NA	NA	n	n	y	NA	HEK293 cells were transiently transfected with the mutant and wild-type (WT) SLC4A11 cDNAs. Immunoblots showed that protein was indistinguishable from WT. Cell-surface processing assay showed that mutant protein was indistinguishable from WT. This finding was substantiated by confocal immunolocalization - mutant protein localized mainly on the cell membrane. Water flux assay showed reduced functi…	Uncertain Significance (PS3 added)
SLC4A11	rs150571742	NC_000020.11:g.3229737T>C	3210383	3229737	C	T	germline	exonic	SNV	missense	c.1577A>G	p.Tyr526Cys	1	Uncertain Significance	2022-12-02	NA	2022-12-02	0.00001769	282588	0.0001	0	0	n	n	y	NA	HEK293 cells were transiently transfected with the mutant and wild-type (WT) SLC4A11 cDNAs, respectively. Immunoblots showed that protein was indistinguishable from WT. Confocal immunolocalization detected tht mutant protein was on the membrane with some cytoplasmic fraction (Riazuddin et al., 2010). In a three-dimensional model of SLC4A11 526 residue was located in the in large extracellular loo…	Uncertain Significance (PS3 added)
SLC4A11	rs201595005	NC_000020.11:g.3229694G>A	3210340	3229694	G	A	germline	exonic	SNV	synonymous	c.1620C>T	p.Leu540=	2	Benign	2022-09-27	Conflicting interpretations of pathogenicity,​ Uncertain significance(1); Benign(1)	2022-09-27	0.001927	282292	0.0001	0.0000	0.0033	NA	NA	y	NA	NA	Benign
SLC4A11	rs41281860	NC_000020.11:g.3229655G>A	3210301	3229655	G	A	germline	exonic	SNV	synonymous	c.1659C>T	p.Asn553=	2	Benign	2022-10-12	Benign​	2022-09-25	0.09355	281988	0.1345	0.0872	0.0583	y	NA	y	NS	NA	Benign
SLC4A11	rs754745672	NC_000020.11:g.3229620G>A	3210266	3229620	G	A	germline	exonic	SNV	missense	c.1694C>T	p.Ser565Leu	2	Likely Benign	2022-09-26	NA	2022-12-02	0.00001604	249372	NA	NA	NA	n	n	y	NA	HEK293 cells were transiently transfected with the mutant and wild-type (WT) SLC4A11 cDNAs, respectively. Immunoblots showed that protein was indistinguishable from WT (Alka et Casey, 2018). In a three-dimensional model of SLC4A11 565 residue was located in the in large extracellular loop 3 (Badior et al., 2017; Malhotra et al., 2020). A significant reduction in adhesion capacity was observed in …	Uncertain Significance (PS3 added)
SLC4A11	rs144734280	NC_000020.11:g.3229591C>T	3210237	3229591	C	T	germline	exonic	SNV	missense	c.1723G>A	p.Val575Met	1	Likely Benign	2022-12-02	NA	2022-12-02	0.0001753	279566	0	0.0007	0	n	n	y	NA	Variant located in the transmembrane domain of SLC4A11. HEK293 cells were transiently transfected with the mutant and wild-type (WT) SLC4A11 cDNAs, respectively. Immunoblots showed that protein was indistinguishable from WT. Confocal immunolocalization detected tht mutant protein was on the membrane with some cytoplasmic fraction (Riazuddin et al., 2010). In a three-dimensional model of SLC4A11 5…	Uncertain Significance (PS3 added)
SLC4A11	rs139078082	NC_000020.11:g.3229566C>T	3210212	3229566	C	T	germline	exonic	SNV	missense	c.1748G>A	p.Gly583Asp	1	Uncertain Significance	2022-12-02	Uncertain significance(2); Likely benign(1)	2022-12-02	0.0002316	280662	NA	NA	NA	n	n	y	NA	Variant located in the transmembrane domain of SLC4A11. HEK293 cells were transiently transfected with the mutant and wild-type (WT) SLC4A11 cDNAs, respectively. Immunoblots showed that immature form was the predominant species. Confocal immunolocalization detected cytoplasmic localization (Riazuddin et al., 2010). p.Gly583Asp in a three-dimensional model introduces a charge directly into the int…	Likely Pathogenic (added PS3)
SLC4A11	rs121909390	NC_000020.11:g.3229430G>A	3210076	3229430	G	A	germline	exonic	SNV	nonsense	c.1813C>T	p.Arg605*	1	Pathogenic	2022-10-12	Pathogenic​	2022-09-25	0.00001418	281996	NA	NA	NA	n	y	y	NA	HEK293 cells were transiently transfected with the mutant and wild-type (WT) SLC4A11 cDNAs, respectively. Immunoblots showed pemature termination R605X mutant migrated as two smaller bands of approximately 60 and 65 kDa. Cell-surface processing assay showed that mutant protein didn't reach surface. This finding was substantiated by confocal immunolocalization (Vithana et al., 2006)	Pathogenic
SLC4A11	rs376848818	NC_000020.11:g.3229223C>G, NC_000020.11:g.3229223C>T	3209869	3229223	C	T,G	germline	exonic	SNV	synonymous	c.1938G>A, c.1938G>C	p.Ala646=	2	Benign	2022-10-03	Likely benign​	2022-09-25	0.0001313	281698	0	0.0007	0	n	NA	y	NA	NA	Benign
SLC4A11	rs755545377	NC_000020.11:g.3229187G>A	3209833	3229187	G	A	germline	exonic	SNV	synonymous	c.1974C>T	p.Val658=	1	Likely Benign	2022-10-12	Likely benign​	2022-09-25	0.00004	249970	NA	NA	NA	y	NA	y	NS	NA	Likely Benign
SLC4A11	rs267607064	NC_000020.11:g.3228952C>T	3209598	3228952	C	T	germline	exonic	SNV	missense	c.2126G>A	p.Gly709Glu	3	Uncertain Significance	2022-10-12	Pathogenic​	2022-09-25	NA	NA	NA	NA	NA	n	n	y	NA	HEK293 cells were transiently transfected with the mutant or wild-type (WT) SLC4A11 cDNAs, respectively. Immunoblots showed statistically significant reduce in level of accumulated protein and amount of the mature 120-kDa protein, compared with wild-type BTR1. This finding was substantiated by confocal immunolocalization - mutant protein colocalized with endplasmic reticulum. Also, glycosylation …	Likely Pathogenic (added PS3)
SLC4A11	rs368894887	NC_000020.11:g.3228894G>A	3209540	3228894	G	A	germline	exonic	SNV	synonymous	c.2232G>A	p.His728=	1	Likely Benign	2022-10-12	not reported in ClinVar	2022-09-25	0.00008505	282182	NA	NA	NA	NA	NA	y	NA	NA	Likely Benign
SLC4A11	rs143965185	NC_000020.11:g.3228854C>T	3209500	3228854	C	T	germline	exonic	SNV	missense	c.2224G>A	p.Gly742Arg	1	Uncertain Significance	2022-09-28	Uncertain Significance	2022-09-26	.0002978	282088	0.0001	0.0000	0.0000	n	n	y	NA	Variant located in the bicarbonate domain of SLC4A11. HEK293 cells were transiently transfected with the mutant and wild-type (WT) SLC4A11 cDNAs, respectively. Immunoblots showed reduction in the mature 120kDa form, with addition of 100kDa species. Confocal immunolocalization detected tht mutant protein was on the membrane with some cytoplasmic fraction (Riazuddin et al., 2010)	Likely Pathogenic (added PS3)
SLC4A11	rs115028271	NC_000020.11:g.3228772A>G	3209418	3228772	A	G	germline	intronic	SNV	NA	c.2241-65T>C	p.?	1	Benign	2022-10-12	not reported in ClinVar	2022-09-25	0.01022	31296	NA	NA	NA	NA	NA	y	NA	NA	Benign
SLC4A11	rs2281575	NC_000020.11:g.3228725G>A	3209371	3228725	G	A	germline	intronic	SNV	NA	c.2241-18C>T	p.?	1	Benign	2022-10-12	Benign​	2022-09-25	0.4399	277112	0.4582	0.4303	0.4850	NA	NA	y	NA	NA	Benign
SLC4A11	rs10048856	NC_000020.11:g.3228711C>A, NC_000020.11:g.3228711C>T	3209357	3228711	C	A, T	germline	intronic	SNV	NA	c.2241-4G>T	p.?	2	Likely Benign	2022-10-12	Benign​	2022-09-25	0.04126	277840	0.0075	0.0159	0.0650	y	NA	y	NA	NA	Likely Benign
SLC4A11	rs267607066	NC_000020.11:g.3228687G>A	3209333	3228687	G	A	germline	exonic	SNV	missense	c.2261C>T	p.Thr754Met	3	Uncertain Significance	2022-10-12	Uncertain significance​	2022-09-25	0.00003210	280358	NA	NA	NA	n	n	y	NA	HEK293 cells were transiently transfected with the mutant and wild-type (WT) SLC4A11 cDNAs, respectively. Immunoblots showed reduced in level of accumulated protein and significantly reduced amount of the mature 120-kDa protein, compared with wild-type BTR1. Cell-surface processing assay showed that significantly reduced amount of mutant protein reached surface. This finding was substantiated by …	Likely Pathogenic (added PS3)
SLC4A11	rs766567944	NC_000020.11:g.3228537C>T	3209183	3228537	C	T	germline	exonic	SNV	missense	c.2411G>A	p.Arg804His	1	Likely Pathogenic	2022-09-29	not reported in ClinVar	2022-09-25	0.00001199	250218	0.0001	0.0000	0.0000	n	y	y	NA	NA	Likely Pathogenic
SLC4A11	rs41281858	NC_000020.11:g.3228437G>A	3209083	3228437	G	A	germline	intronic	SNV	NA	c.2437-9C>T	p.?	2	Benign	2022-10-10	Benign​	2022-09-25	0.1327	281706	0.1381	0.0986	0.1050	y	NA	y	NA	NA	Benign
SLC4A11	rs757244518	NC_000020.11:g.3228395C>T	3209041	3228395	C	T	germline	exonic	SNV	missense	c.2470G>A	p.Val824Met	1	Likely Pathogenic	2022-09-27	not reported in ClinVar	2022-09-25	0.00001195	250996	NA	NA	NA	n	y	y		NA	Likely Pathogenic
SLC4A11	rs1422526172	NC_000020.11:g.3228367G>A	3209013	3228367	G	A	germline	exonic	SNV	missense	c.2498C>T	p.Thr833Met	1	Likely Pathogenic	2022-09-29	not reported in ClinVar	2022-09-25	NA	NA	NA	NA	NA	n	y	y	NA	NA	Likely Pathogenic
SLC4A11	rs58757394	NC_000020.11:g.3228366C>T	3209012	3228366	C	T	germline	exonic	SNV	synonymous	c.2499G>A	p.Thr833=	4	Benign	2022-10-10	Benign/Likely benign​	2022-09-25	0.03242	282452	0.0039	0.0158	0.0400	y	NA	y	NA	NA	Benign
SLC4A11	rs144586846	NC_000020.11:g.3228365C>T	3209011	3228365	C	T	germline	exonic	SNV	missense	c.2500G>A	p.Gly834Ser	1	Uncertain Significance	2022-12-02	NA	2022-12-02	0.0001664	282474	0.0001	0	0	n	n	y	NA	Variant located in the transmembrane domain of SLC4A11. HEK293 cells were transiently transfected with the mutant and wild-type (WT) SLC4A11 cDNAs, respectively. Immunoblots showed that protein was indistinguishable from WT. Confocal immunolocalization detected tht mutant protein was on the membrane with some cytoplasmic fraction (Riazuddin et al., 2010) Analysis of the three-dimensional homology…	Uncertain Significance
SLC4A11	rs115581878	NC_000020.11:g.3228242T>A	3208888	3228242	T	A	germline	intronic	SNV	NA	c.2606+17A>T	p.?	1	Benign	2022-10-10	not reported in ClinVar	2022-09-25	0.002880	278452	0.0002	0.0007	0.0017	NA	NA	y	NA	NA	Benign
SLC4A11	rs114972331	NC_000020.11:g.3227928C>G, NC_000020.11:g.3227928C>T	3208574	3227928	C	G, T	germline	intronic	SNV	NA	c.2607-72G>C	p.?	1	Benign	2022-10-10	not reported in ClinVar	2022-09-25	0.008962	29792	NA	NA	NA	NA	NA	y	NA	NA	Benign
SLC4A11	rs76962118	NC_000020.11:g.3227805G>A	3208451	3227805	G	A	germline	exonic	SNV	synonymous	c.2706C>T	p.Asp886=	1	Benign	2022-10-05	Benign​	2022-09-25	0.002799	280774	NA	NA	NA	NA	NA	y	NA	NA	Benign
SLC4A11	rs6051657	NC_000020.11:g.3227753G>A	3208399	3227753	G	A	germline	3_prime_UTR	SNV	NA	c.*34=	p.?	1	Benign	2022-10-03	Benign​	2022-09-25	0.02620	277388	0.0016	0.0200	0.0017	NA	NA	y	NA	NA	Benign
SLC4A11	rs77978636	NC_000020.11:g.3227562G>A	3208208	3227562	G	A	germline	3_prime_UTR	SNV	NA	c.*225=	p.?	1	Benign	2022-10-03	Likely benign​	2022-09-25	0.009939	31390	NA	NA	NA	NA	NA	y	NA	NA	Benign

## Sheet: ZEB1_cases
Gene	dbSNP ID	HGVS genomic description	Coordinate GRCh37	Coordinate GRCh38	Ref allele	Alt allele	Type of variant	Location of the variant in the gene region	Type of aberration	Variant effect	Transcript level description	Protein level description	Zygocity	Segregation information available	Functional analysis available	CTG18.1 repeats status is known for carriers of this variant?	Detection method	Selection Strategy	Study design	First author (year)	Reference	Reference	Condition	Total number of tested probands	Total alleles number of tested probands	Number of probands harboring at least one alt allele	Number of alt alleles in probands	MAF in probands	Total number of tested control group participants	Total alleles number of control group participants	Number of control group participants harboring at least one alt allele	Number of alt alleles in control group participants	MAF in control group participants	P value (genotypes)	P value (alleles)	Ethnicity/Country of residence
ZEB1	rs3737179	NC_000010.11:g.31318302T>G	31607231	31318302	T	G	germline	upstream	SNV	NA	c.-933T>G	p.?	het	n	n	NA	Sanger sequencing	Selected Loci	Consecutive case series	Chung DD et al., 2017a	10.1371/journal.pone.0169215	[130]	PPCD3	6	12	2	2	NR	NA	NA	NA	NA	NA	NA	NA	USA
ZEB1	rs3737180	NC_000010.11:g.31318432G>C	31607361	31318432	G	C	germline	upstream	SNV	NA	c.-803G>C	p.?	het	n	n	NA	Sanger sequencing	Selected Loci	Consecutive case series	Chung DD et al., 2017a	10.1371/journal.pone.0169215	[130]	PPCD3	6	12	1	1	NR	NA	NA	NA	NA	NA	NA	NA	USA
ZEB1	NA	NC_000010.11:g.31319235A>G	31608164	31319235	A	G	germline	exonic	SNV	start_loss	c.1A>G	p.Met1Val	het	y (no full presentation)	n	NA	Sanger sequencing	Selected genes	Case-control study	Vincent AL et al., 2009	19997581	[133]	PPCD3	11	22	1	1	NR	50	100	0	0	0	NA	NA	New Zealand
ZEB1	NA	NC_000010.11:g.31319236T>G	31608165	31319236	T	G	germline	exonic	SNV	start_loss	c.2T>G †	p.Met1Arg	het	n	n	NA	Sanger sequencing	Selected genes	Case-control study	Aldave AJ et al., 2007	https://doi.org/10.1002/ajmg.a.31978	[132]	PPCD3	32	64	1	1	0.016	100	200	0	0	0	NA	NA	USA
ZEB1	NA	NC_000010.11:g.31319255T>A	31608184	31319255	T	A	germline	exonic	SNV	nonsense	c.21T>A	p.Cys7*	het	y	n	NA	Sanger sequencing	Selected genes	Case report	Cunnusamy K et al., 2016	10.1097/ICO.0000000000000670	[142]	PPCD3	NA	NA	1	1	NR	NA	NA	NA	NA	NA	NA	NA	Hispanic
ZEB1	NA	NC_000010.11:g.31319268C>T	31608197	31319268	C	T	germline	exonic	SNV	nonsense	c.34C>T †	p.Gln12*	het	y	n	NA	Sanger sequencing	Selected genes	Case-control study	Aldave AJ et al., 2007	https://doi.org/10.1002/ajmg.a.31978	[132]	PPCD3	32	64	1	1	0.016	100	200	0	0	0	NA	NA	USA
ZEB1	NA	NC_000010.11:g.31319268C>T	31608197	31319268	C	T	germline	exonic	SNV	nonsense	c.34C>T	p.Gln12*	hom	NA	y	NA	NA	corneal endothelial cell line	Functional study	Chung DWD et al., 2014	https://doi.org/10.1167%2Fiovs.14-15247	[116]	PPCD3	NA	NA	NA	NA	NA	NA	NA	NA	NA	NA	NA	NA	NA
ZEB1	rs9299657	NC_000010.11:g.31345784G>A	31345784	31345784	G	A	germline	intronic	SNV	NA	c.58+26492G>A	p.?	NA	n	n	n	Genotyping (iPlex Gold chemistry)	Selected SNVs	Case-control study	Kuot A et al., 2012	10.1038/ejhg.2011.248	[49]	FECD	103	206	NA	53.56	0.260	275	550	NA	132	0.240	NA	0.545	Australian Caucasians
ZEB1	rs2839657	NC_000010.11:g.31366839C>T	31655768	31366839	C	T	germline	intronic	SNV	NA	c.58+47547C>T	p.?	NA	n	n	n	Genotyping (iPlex Gold chemistry)	Selected SNVs	Case-control study	Kuot A et al., 2012	10.1038/ejhg.2011.248	[49]	FECD	103	206	NA	90.64	0.440	275	550	NA	247.5	0.450	NA	0.673	Australian Caucasians
ZEB1	rs2839658	NC_000010.11:g.31367120C>T	31656049	31367120	C	T	germline	intronic	SNV	NA	c.58+47828C>T	p.?	NA	n	n	n	Genotyping (iPlex Gold chemistry)	Selected SNVs	Case-control study	Kuot A et al., 2012	10.1038/ejhg.2011.248	[49]	FECD	103	206	NA	57.68	0.280	275	550	NA	148.5	0.270	NA	0.906	Australian Caucasians
ZEB1	rs2839659	NC_000010.11:g.31461513C>T	31669794	31380865	C	T	germline	intronic	SNV	NA	c.58+61573C>T	p.?	NA	n	n	n	Genotyping (iPlex Gold chemistry)	Selected SNVs	Case-control study	Kuot A et al., 2012	10.1038/ejhg.2011.248	[49]	FECD	103	206	NA	76.22	0.370	275	550	NA	225.5	0.410	NA	0.307	Australian Caucasians
ZEB1	rs431073	NC_000010.11:g.31388277C>A	31677206	31388277	C	A	germline	intronic	SNV	NA	c.58+68985C>A	p.?	NA	n	n	n	Genotyping (iPlex Gold chemistry)	Selected SNVs	Case-control study	Kuot A et al., 2012	10.1038/ejhg.2011.248	[49]	FECD	103	206	NA	45.32	0.220	275	550	NA	126.5	0.230	NA	0.892	Australian Caucasians
ZEB1	rs431073	NC_000010.11:g.31388277C>A	31677206	31388277	C	A	germline	intronic	SNV	NA	c.58+68985C>A	p.?	NA	n	n	n	Microarray genotyping (Infinium Global Screening Array (GSA)-24 version 1.0 BeadChip)	GWAS	Case-control study	Ng KH et al., 2021	https://doi.org/10.1186/s43042-021-00193-6	[119]	FECD	12	24	NA	NA	NA	12	24	NA	NA	NA	NA	0.166	Malaysian
ZEB1	rs74905658	NC_000010.11:g.31399430G>A	31688359	31399430	G	A	germline	intronic	SNV	NA	c.59-61607G>A	p.?	NA	n	n	n	Microarray genotyping (Infinium Global Screening Array (GSA)-24 version 1.0 BeadChip)	GWAS	Case-control study	Ng KH et al., 2021	https://doi.org/10.1186/s43042-021-00193-6	[119]	FECD	12	24	NA	NA	NA	12	24	NA	NA	NA	NA	0.551	Malaysian
ZEB1	rs187774661	NC_000010.11:g.31405487T>G	31694416	31405487	T	G	germline	intronic	SNV	NA	c.59-55550T>G	p.?	NA	n	n	n	Microarray genotyping (Infinium Global Screening Array (GSA)-24 version 1.0 BeadChip)	GWAS	Case-control study	Ng KH et al., 2021	https://doi.org/10.1186/s43042-021-00193-6	[119]	FECD	12	24	NA	NA	NA	12	24	NA	NA	NA	NA	0.312	Malaysian
ZEB1	rs112139244	NC_000010.11:g.31415097G>A	31704026	31415097	G	A	germline	intronic	SNV	NA	c.59-45940G>A	p.?	NA	n	n	n	Microarray genotyping (Infinium Global Screening Array (GSA)-24 version 1.0 BeadChip)	GWAS	Case-control study	Ng KH et al., 2021	https://doi.org/10.1186/s43042-021-00193-6	[119]	FECD	12	24	NA	NA	NA	12	24	NA	NA	NA	NA	0.061	Malaysian
ZEB1	rs12217563	NC_000010.11:g.31452344T>C	31741273	31452344	T	C	germline	intronic	SNV	NA	c.59-8693T>C	NA	NA	n	n	n	Genotyping with hydrolysis probe RT-PCR, Kompetitive allele specific PCR	Selected SNVs	Case-control study	Igo RP et al., 2012	10.1371/journal.pone.0046742	[56]	FECD	532	1064	NA	NA	NA	204	408	NA	NA	NA	NA	NS (=0.02 (adjusted for severity), greater than the theshold 0.001)	European descent
ZEB1	rs757485471	NC_000010.11:g.31461079A>G	31750008	31461079	A	G	NA	exonic	SNV	missense	c.101A>G	p.Asp34Gly	het	n	n	n	Sanger sequencing	Selected genes	Consecutive case series	Chae H et al., 2016	https://doi.org/10.1111/cge.12726	[40]	FECD	61	122	1	1	0.008	NA	NA	NA	NA	NA	NA	NA	Koreans
ZEB1	rs7918614	NC_000010.11:g.31461170C>T	31750099	31461170	C	T	germline	exonic	SNV	synonymous	c.192C>T	p.Asp64Asp	NA	n	n	n	Sanger sequencing	Selected genes	Case-control study	Gupta R et al., 2015	PMC4638277	[53]	FECD	82	164	8	NA	NA	143	286	11	NA	NA	0.813	NA	North India
ZEB1	rs7918614	NC_000010.11:g.31461170C>T	31750099	31461170	C	T	germline	exonic	SNV	synonymous	c.192C>T	p.Asp64Asp	NA	n	n	NA	Sanger sequencing	Selected genes	Case-control study	Lechner J et al., 2013	https://doi.org/10.1167/iovs.13-11781	[120]	PPCD3	18	36	2	2	NR	96	192	0	0	0	NA	NA	UK and USA
ZEB1	rs7918614	NC_000010.11:g.31461170C>T	31750099	31461170	C	T	germline	exonic	SNV	synonymous	c.192C>T	p.Asp64Asp	het	n	n	n	Sanger sequencing	Selected genes	Consecutive case series	Mehta JS et al., 2008	https://doi.org/10.1167/iovs.07-0847	[153]	FECD	74	148	1	1	0.007	93	186	0	0	0	NA	NA	Chinese
ZEB1	rs7918614	NC_000010.11:g.31461170C>T	31750099	31461170	C	T	germline	exonic	SNV	synonymous	c.192C>T	p.Asp64Asp	NA	n	n	n	Sanger sequencing	Selected genes	Consecutive case series	Minear MA et al., 2013	PMC3859630	[151]	FECD	47	94	17	NA	NA	NA	NA	NA	NA	NA	NA	NA	African Americans
ZEB1	NA	NC_000010.11:g.31461211A>C	31750140	31461211	A	G	NA	exonic	SNV	missense	c.233A>C	p.Asn78Thr	hom	NA	y	NA	NA	corneal endothelial cell line	Functional study	Chung DWD et al., 2014	https://doi.org/10.1167%2Fiovs.14-15247	[116]	FECD	NA	NA	NA	NA	NA	NA	NA	NA	NA	NA	NA	NA	NA
ZEB1	rs80194531 §	NC_000010.11:g.31461211A>C	31750140	31461211	A	G	germline	exonic	SNV	missense	c.233A>C	p.Asn78Thr	NA	n	n	n	Sanger sequencing	Selected SNVs	Consecutive case series	Okumura N et al., 2019	10.1097/ICO.0000000000001952	[55]	FECD	36	72	0	0	0	NA	NA	NA	NA	NA	NA	NA	Germans
ZEB1	rs80194531	NC_000010.11:g.31461211A>C	31750140	31461211	A	G	germline	exonic	SNV	missense	c.233A>C	p.Asn78Thr	het	n	y	n	Genotyping (Affymetrix)	Selected SNVs	Case-control study	Riazuddin SA et al., 2010	10.1016/j.ajhg.2009.12.001	[26]	FECD	384	768	2	2	0.003	280	560	0	0	0	NA	NA	Northern European descent
ZEB1	rs755441130	NC_000010.11:g.31461221C>T	31750150	31461221	C	T	germline	exonic	SNV	synonymous	c.243C>T	p.Asn81Asn	het	n	n	n	Sanger sequencing	Selected genes	Case-control study	Rao BS et al., 2018	10.1080/13816810.2018.1474367	[157]	FECD	52	104	6	6	0.058	96	560	NA	NA	NA	NA	NA	Indian
ZEB1	rs376151271	NC_000010.11:g.31461288A>G	31750217	31461288	A	G	germline	intronic	SNV	NA	c.259+51A>G	p.?	het	n	n	n	Sanger sequencing	Selected genes	Case-control study	Rao BS et al., 2018	10.1080/13816810.2018.1474367	[157]	FECD	52	104	1	1	0.010	96	560	NA	NA	NA	NA	NA	Indian
ZEB1	rs77516068	NC_000010.11:g.31461355A>G	31750284	31461355	A	G	germline	intronic	SNV	NA	c.259+118A>G	p.?	NA	n	n	n	Sanger sequencing	Selected genes	Case-control study	Gupta R et al., 2015	PMC4638277	[53]	FECD	82	164	2	NA	NA	143	286	0	0	0	NA	NA	North India
ZEB1	rs2061810970	NC_000010.11:g.31461513C>T	31750442	31461513	C	T	germline	intronic	SNV	NA	c.259+276C>T	p.?	NA	n	n	n	Sanger sequencing	Selected genes	Case-control study	Gupta R et al., 2015	PMC4638277	[53]	FECD	82	164	11	NA	NA	143	286	0	NA	NA	NA	NA	North India
ZEB1	rs161233	NC_000010.11:g.31461552T>G	31750481	31461552	T	G	germline	intronic	SNV	NA	c.259+315T>G	p.?	NA	n	n	n	Sanger sequencing	Selected genes	Case-control study	Gupta R et al., 2015	PMC4638277	[53]	FECD	82	164	13	NA	NA	143	286	9	NA	NA	0.087	NA	North India
ZEB1	rs754637508	NC_000010.11:g.31495241C>T	31784170	31495241	C	T	germline	intronic	SNV	NA	c.260-538C>T	p.?	het	y (not presented)	n	NA	Sanger sequencing	Selected genes	Case-control study	Vincent AL et al., 2009	19997581	[133]	PPCD3	11	22	1	1	NR	NA	NA	NA	NA	NA	NA	NA	New Zealand
ZEB1	rs41289011	NC_000010.11:g.31495625A>G	31784554	31495625	A	G	germline	intronic	SNV	NA	c.260-154A>G	p.?	het	n	n	n	Sanger sequencing	Selected genes	Case-control study	Rao BS et al., 2018	10.1080/13816810.2018.1474367	[157]	FECD	52	104	1	1	0.010	96	560	NA	NA	NA	NA	NA	Indian
ZEB1	rs41289011	NC_000010.11:g.31495625A>G	31784554	31495625	A	G	germline	intronic	SNV	NA	c.260-154A>G	p.?	het	y (not presented)	n	NA	Sanger sequencing	Selected genes	Case-control study	Vincent AL et al., 2009	19997581	[133]	PPCD3	11	22	3	3	NR	NA	NA	NA	NA	NA	NA	NA	New Zealand
ZEB1	rs2839663	NC_000010.11:g.31495643T>C	31784572	31495643	T	C	germline	intronic	SNV	NA	c.260-136T>C	p.?	NA	n	n	NA	Sanger sequencing	Selected genes	Case-control study	Lechner J et al., 2013	https://doi.org/10.1167/iovs.13-11781	[120]	PPCD3	18	36	1	NA	NA	96	192	1	NA	NA	NA	NA	UK and USA
ZEB1	rs80036666	NC_000010.11:g.31495871C>T	31784800	31495871	C	T	germline	intronic	SNV	NA	c.319+33C>T	p.?	NA	n	n	n	Sanger sequencing	Selected genes	Consecutive case series	Minear MA et al., 2013	PMC3859630	[151]	FECD	47	94	NA	NA	NA	NA	NA	NA	NA	NA	NA	NA	African Americans
ZEB1	NA	NC_000010.11:g.31502477del	31791405	31502477	G	-	germline	exonic	deletion	frameshift	c.449del	p.Gly150AlafsTer36	het	y	n	NA	Sanger sequencing	Selected genes	Consecutive case series	Bakhtiari P et al., 2013	PMC3611940	[141]	PPCD3	13	26	1	1	NR	NA	NA	NA	NA	NA	NA	NA	USA
ZEB1	NA	NC_000010.11:g.31502477del	31791405	31502477	G	-	germline	exonic	deletion	frameshift	c.449del	p.Gly150AlafsTer36	hom	NA	y	NA	NA	corneal endothelial cell line	Functional study	Chung DWD et al., 2014	https://doi.org/10.1167%2Fiovs.14-15247	[116]	PPCD3	NA	NA	NA	NA	NA	NA	NA	NA	NA	NA	NA	NA	NA
ZEB1	NA	NC_000010.11:g.31502477del	31791405	31502477	G	-	germline	exonic	deletion	frameshift	c.449del	p.Gly150AlafsTer36	het	n	n	NA	Sanger sequencing	Selected genes	Functional study	Jang MS et al., 2014	10.1016/j.visres.2014.04.007	[135]	PPCD3	NA	NA	1	1	NA	NA	NA	NA	NA	NA	NA	NA	European descent
ZEB1	NA	NC_000010.11:g.31502483del	31791411	31502483	C	-	germline	exonic	deletion	frameshift	c.455del †	p.Pro152GlnfsTer34	het	n	n	NA	Sanger sequencing, WES	WES, Selected genes	Non-consecutive case series	Dudakova L et al., 2019a	10.1016/j.exer.2019.03.002	[115]	PPCD3	NA	NA	1	1	NA	NA	NA	NA	NA	NA	NA	NA	White Swiss
ZEB1	NA	NC_000010.11:g.31502497C>G	31791425	31502497	C	G	germline	exonic	SNV	missense	c.469C>G	p.His157Asp	het	n	n	NA	Sanger sequencing, WES	WES, Selected genes	Non-consecutive case series	Dudakova L et al., 2019a	10.1016/j.exer.2019.03.002	[115]	PPCD3, found in case with an alternate cause	NA	NA	1	1	NA	NA	NA	NA	NA	NA	NA	NA	White British
ZEB1	rs2839664	NC_000010.11:g.31502573A>G	31791501	31502573	A	G	germline	intronic	SNV	NA	c.484+64A>G	p.?	het	n	n	n	Sanger sequencing	Selected genes	Case-control study	Rao BS et al., 2018	10.1080/13816810.2018.1474367	[157]	FECD	52	104	3	3	0.029	96	560	NA	NA	NA	NA	NA	Indian
ZEB1	NA	NC_000010.11:g.31502576A>G	31791504	31502576	A	G	germline	intronic	SNV	NA	c.481+67A>G	p.?	NA	n	n	NA	Linkage analysis, Sanger sequencing	Selected genes	Case-control study	Krafchak CM et al., 2005	10.1086/497348	[114]	PPCD3	11	22	NA	3	0.136	137	274	NA	55	0.201	NA	0.390	USA
ZEB1	rs1618092	NC_000010.11:g.31506284C>T	31795212	31506284	C	T	germline	intronic	SNV	NA	c.481+3775C>T	p.?	NA	n	n	n	Genotyping (iPlex Gold chemistry)	Selected SNVs	Case-control study	Kuot A et al., 2012	10.1038/ejhg.2011.248	[49]	FECD	103	206	NA	90.64	0.440	275	550	NA	258.5	0.470	NA	0.437	Australian Caucasians
ZEB1	NA	NC_000010.11:g.31510671A>G	31799599	31510671	A	G	germline	splice_site	SNV	NA	c.482-2A>G	p.?	het	y	y	NA	Sanger sequencing, WGS, RNA splicing analysis	WGS, Selected genes	Non-consecutive case series	Dudakova L et al., 2019a	10.1016/j.exer.2019.03.002	[115]	PPCD3	NA	NA	1	1	NA	NA	NA	NA	NA	NA	NA	NA	White Czech
ZEB1	rs79134358	NC_000010.11:g.31510794T>C	31799722	31510794	T	C	germline	exonic	SNV	synonymous	c.603T>C	p.Ser201Ser	het	n	n	n	Sanger sequencing	Selected genes	Consecutive case series	Minear MA et al., 2013	PMC3859630	[151]	FECD	47	94	4	8	0.085	NA	NA	NA	NA	NA	NA	NA	African Americans
ZEB1	rs549284707	NC_000010.11:g.31510807A>G	31799735	31510807	A	G	germline	exonic	SNV	missense	c.616A>G	p.Ser207Gly	het	n	n	n	Sanger sequencing	Selected genes	Case-control study	Rao BS et al., 2018	10.1080/13816810.2018.1474367	[157]	FECD	52	104	1	1	0.010	96	560	0	0	0	NA	NA	Indian
ZEB1	NA	NC_000010.11:g.31510811dup	31799739	31510811	-	A	germline	exonic	insertion	frameshift	c.620dup †	p.Tyr208* †	het	n	n	NA	Sanger sequencing, WES	WES, Selected Loci	Consecutive case series	Souzeau E et al., 2022	https://doi.org/10.1002/mgg3.2023	[159]	PPCD3	6	12	2	2	NR	NA	NA	NA	NA	NA	NA	NA	Australian
ZEB1	NA	NC_000010.11:g.31510818del	31799746	31510818	T	-	germline	exonic	deletion	frameshift	c.627del	p.Phe209LeufsTer11	het	n	n	NA	Sanger sequencing	Selected genes	Non-consecutive case series	Evans CJ et al., 2015	10.1111/ahg.12090	[156]	PPCD3	NA	NA	1	1	NA	NA	NA	NA	NA	NA	NA	NA	Caucasian British
ZEB1	NA	NC_000010.11:g.31510831C>T	31799759	31510831	C	T	germline	exonic	SNV	nonsense	c.640C>T †	p.Gln214*	het	y	n	NA	Sanger sequencing	Selected genes	Case-control study	Aldave AJ et al., 2007	https://doi.org/10.1002/ajmg.a.31978	[132]	PPCD3	32	64	1	1	0.016	100	200	0	0	0	NA	NA	USA
ZEB1	NA	NC_000010.11:g.31510831C>T	31799759	31510831	C	T	germline	exonic	SNV	nonsense	c.640C>T	p.Gln214*	hom	NA	y	NA	NA	corneal endothelial cell line	Functional study	Chung DWD et al., 2014	https://doi.org/10.1167%2Fiovs.14-15247	[116]	PPCD3	NA	NA	NA	NA	NA	NA	NA	NA	NA	NA	NA	NA	NA
ZEB1	NA	NC_000010.11:g.31510837G>T	31799765	31510837	G	T	germline	exonic	SNV	nonsense	c.646G>T	p.Glu216*	het	y	n	NA	Sanger sequencing	Selected genes	Non-consecutive case series	Dudakova L et al., 2019a	10.1016/j.exer.2019.03.002	[115]	PPCD3	NA	NA	1	1	NA	NA	NA	NA	NA	NA	NA	NA	White Czech
ZEB1	NA	NC_000010.11:g.31510863del	31799791	31510863	A	-	germline	exonic	deletion	frameshift	c.672del	p.Gly225GlufsTer7	het	y	n	NA	Sanger sequencing	Selected genes	Case report	Nguyen DQ et al., 2010	10.1111/j.1755-3768.2009.01511.x	[154]	PPCD3	NA	NA	1	1	NR	172	0	0	0	0	0	NA	British
ZEB1	rs2839666	NC_000010.11:g.31513854T>C	31802782	31513854	T	C	germline	intronic	SNV	NA	c.685-749T>C	p.?	NA	n	n	n	Genotyping (iPlex Gold chemistry)	Selected SNVs	Case-control study	Kuot A et al., 2012	10.1038/ejhg.2011.248	[49]	FECD	103	206	NA	30.9	0.150	275	550	NA	82.5	0.150	NA	0.961	Australian Caucasians
ZEB1	rs220060	NC_000010.11:g.31514588G>A	31803516	31514588	G	A	germline	intronic	SNV	NA	c.685-15G>A	p.?	NA	n	n	n	Sanger sequencing	Selected genes	Case-control study	Gupta R et al., 2015	PMC4638277	[53]	FECD	82	164	19	NA	NA	143	286	4	NA	NA	0.000743	NA	North India
ZEB1	rs220060	NC_000010.11:g.31514588G>A	31803516	31514588	G	A	germline	intronic	SNV	NA	c.685-15G>A	p.?	NA	n	n	NA	Linkage analysis, Sanger sequencing	Selected genes	Case-control study	Krafchak CM et al., 2005	10.1086/497348	[114]	PPCD3	11	22	NA	19	0.864	137	274	NA	261	0.953	NA	0.060	USA
ZEB1	rs220060	NC_000010.11:g.31514588G>A	31803516	31514588	G	A	germline	intronic	SNV	NA	c.685-15G>A	p.?	NA	n	n	n	Sanger sequencing	Selected genes	Consecutive case series	Minear MA et al., 2013	PMC3859630	[151]	FECD	47	94	NA	NA	NA	NA	NA	NA	NA	NA	NA	NA	African Americans
ZEB1	rs220060	NC_000010.11:g.31514588G>A	31803516	31514588	G	A	germline	intronic	SNV	NA	c.685-15G>A	p.?	het	y (not presented)	n	NA	Sanger sequencing	Selected genes	Case-control study	Vincent AL et al., 2009	19997581	[133]	PPCD3	11	22	11	18	NR	NA	NA	NA	NA	NA	NA	NA	New Zealand
ZEB1	NA	NC_000010.11:g.31514601A>G	31803529	31514601	A	G	germline	splice_site	SNV	NA	c.685-2A>G	p.?	het	n	n	NA	Sanger sequencing	Selected genes	Non-consecutive case series	Evans CJ et al., 2015	10.1111/ahg.12090	[156]	PPCD3	NA	NA	1	1	NA	NA	NA	NA	NA	NA	NA	NA	Sri Lankan
ZEB1	NA	NC_000010.11:g.31514602G>A	31803530	31514602	G	A	germline	splice_site	SNV	NA	c.685-1G>A †	p.?	het	n	n	NA	Sanger sequencing, WES	WES, Selected Loci	Consecutive case series	Souzeau E et al., 2022	https://doi.org/10.1002/mgg3.2023	[159]	PPCD3	6	12	1	1	NR	NA	NA	NA	NA	NA	NA	NA	Australian
ZEB1	NA	NC_000010.11:g.31514607_31514608del	31803536	31514608	AT	-	germline	exonic	deletion	frameshift	c.689_690del	p.His230Argfs*7	het	y	n	NA	Sanger sequencing	Selected genes	Consecutive case series	Bakhtiari P et al., 2013	PMC3611940	[141]	PPCD3	13	26	1	1	NR	NA	NA	NA	NA	NA	NA	NA	USA
ZEB1	NA	NC_000010.11:g.31514607_31514608del	31803536	31514608	AT	-	germline	exonic	deletion	frameshift	c.689_690del	p.His230Argfs*7	hom	NA	y	NA	NA	corneal endothelial cell line	Functional study	Chung DWD et al., 2014	https://doi.org/10.1167%2Fiovs.14-15247	[116]	PPCD3	NA	NA	NA	NA	NA	NA	NA	NA	NA	NA	NA	NA	NA
ZEB1	NA	NC_000010.11:g.31514607_31514608del	31803536	31514608	AT	-	germline	exonic	deletion	frameshift	c.689_690del	p.His230Argfs*7	het	y	n	NA	Sanger sequencing	Selected genes	Non-consecutive case series	Dudakova L et al., 2019a	10.1016/j.exer.2019.03.002	[115]	PPCD3	NA	NA	1	1	NA	NA	NA	NA	NA	NA	NA	NA	White Czech
ZEB1	rs149166539	NC_000010.11:g.31514614G>A	31803542	31514614	G	A	germline	exonic	SNV	synonymous	c.696G>A	p.Thr232Thr	NA	n	n	n	Sanger sequencing	Selected genes	Case-control study	Gupta R et al., 2015	PMC4638277	[53]	FECD	82	164	2	NA	NA	143	286	0	0	0	NA	NA	North India
ZEB1	NA	NC_000010.11:g.31514616dup	31803544	31514616	-	A	germline	exonic	insertion	frameshift	c.698dup	p.Ser234ValfsTer4	het	n	n	NA	Sanger sequencing	Selected SNVs	Consecutive case series	Liskova P et al., 2013	10.1001/jamaophthalmol.2013.405	[134]	PPCD3	4	8	1	1	NR	NA	NA	NA	NA	NA	NA	NA	Czech
ZEB1	NA	NC_000010.11:g.31514620T>G, NC_000010.11:g.31514620T>C, NC_000010.11:g.31514620T>A, NC_000010.11:g.31514620TC>AG	31803548	31514620	T, TC	G, C, A, AG	germline	exonic	SNV	synonymous	c.702T>G, c.702T>C, c.702T>A	p.Ser234Ser	NA	n	n	n	Sanger sequencing	Selected genes	Case-control study	Gupta R et al., 2015	PMC4638277	[53]	FECD	82	164	1	NA	NA	143	286	0	0	0	NA	NA	North India
ZEB1	rs143232269	NC_000010.11:g.31514707T>C	31803635	31514707	T	C	germline	exonic	SNV	synonymous	c.789T>C	p.Ser263Ser	het	n	n	n	Sanger sequencing	Selected genes	Consecutive case series	Minear MA et al., 2013	PMC3859630	[151]	FECD	47	94	1	2	0.021	NA	NA	NA	NA	NA	NA	NA	African Americans
ZEB1	NA	NC_000010.11:g.31520264dup	31809192	31520264	-	A	germline	exonic	insertion	frameshift	c.929dup †	p.Cys311Valfs*25 †	het	y	n	NA	Sanger sequencing	Selected genes	Case-control study	Aldave AJ et al., 2007	https://doi.org/10.1002/ajmg.a.31978	[132]	PPCD3	32	64	1	1	0.016	100	200	0	0	0	NA	NA	USA
ZEB1	NA	NC_000010.11:g.31520264dup	31809192	31520264	-	A	germline	exonic	insertion	frameshift	c.929dup	p.Cys311Valfs*25	hom	NA	y	NA	NA	corneal endothelial cell line	Functional study	Chung DWD et al., 2014	https://doi.org/10.1167%2Fiovs.14-15247	[116]	PPCD3	NA	NA	NA	NA	NA	NA	NA	NA	NA	NA	NA	NA	NA
ZEB1	rs1057518956	NC_000010.11:g.31520308C>T	31809236	31520308	C	T	germline	exonic	SNV	nonsense	c.973C>T †	p.Arg325* †	het	y	n	NA	Sanger sequencing	Selected genes	Case-control study	Aldave AJ et al., 2007	https://doi.org/10.1002/ajmg.a.31978	[132]	PPCD3	32	64	1	1	0.016	100	200	0	0	0	NA	NA	USA
ZEB1	rs1057518956	NC_000010.11:g.31520308C>T	31809236	31520308	C	T	germline	exonic	SNV	nonsense	c.973C>T	p.Arg325* †	hom	NA	y	NA	NA	corneal endothelial cell line	Functional study	Chung DWD et al., 2014	https://doi.org/10.1167%2Fiovs.14-15247	[116]	PPCD3	NA	NA	NA	NA	NA	NA	NA	NA	NA	NA	NA	NA	NA
ZEB1	NA	NC_000010.11:g.31520380G>T	31809308	31520380	G	T	germline	exonic	SNV	nonsense	c.1045G>T	p.Glu349*	het	y	n	NA	Sanger sequencing, WGS	WGS, Selected genes	Non-consecutive case series	Dudakova L et al., 2019a	10.1016/j.exer.2019.03.002	[115]	PPCD3	NA	NA	1	1	NA	NA	NA	NA	NA	NA	NA	NA	White Slovakian
ZEB1	NA	NC_000010.11:g.31520435C>A	31809363	31520435	C	A	germline	exonic	SNV	nonsense	c.1100C>A	p.Ser367*	het	y	n	NA	Sanger sequencing	Selected genes	Non-consecutive case series	Evans CJ et al., 2015	10.1111/ahg.12090	[156]	PPCD3	NA	NA	1	1	NA	NA	NA	NA	NA	NA	NA	NA	Caucasian British
ZEB1	NA	NC_000010.11:g.31520459del	31809387	31520459	T	-	germline	exonic	deletion	frameshift	c.1124del	p.Phe375SerfsTer31	het	y	n	NA	Linkage analysis, Sanger sequencing	Selected genes	Consecutive case series	Liskova P et al., 2007, Liskova P et al., 2010	https://doi.org/10.1002/humu.9495, https://doi.org/10.3109/13816810.2010.518577	[152], [136]	PPCD3	10	20	1	1	NR	NA	NA	NA	NA	NA	NA	NA	British
ZEB1	NA	NC_000010.11:g.31520511dup	31809439	31520511	-	A	germline	exonic	insertion	frameshift	c.1176dup	p.Ala393SerfsTer19	het	y	n	NA	Sanger sequencing	Selected genes	Non-consecutive case series	Evans CJ et al., 2015	10.1111/ahg.12090	[156]	PPCD3	NA	NA	1	1	NA	NA	NA	NA	NA	NA	NA	NA	Caucasian British
ZEB1	rs1554930679	NC_000010.11:g.31520667_31520670del	31809598	31520670	CAAT	-	germline	exonic	deletion	frameshift	c.1332_1335del	p.Ile444MetfsTer48	het	y	n	NA	Linkage analysis, Sanger sequencing	Selected genes	Case-control study	Krafchak CM et al., 2005	10.1086/497348	[114]	PPCD3	11	22	1	1	NR	137	274	0	0	0	NA	NA	USA
ZEB1	NA	NC_000010.11:g.31520683C>T	31809611	31520683	C	T	germline	exonic	SNV	nonsense	c.1348C>T †	p.Gln450* †	het	y	n	NA	Linkage analysis, Sanger sequencing	Selected genes	Case-control study	Krafchak CM et al., 2005	10.1086/497348	[114]	PPCD3	11	22	1	1	NR	137	274	0	0	0	NA	NA	USA
ZEB1	NA	NC_000010.11:g.31520691_31520692dup	31809620	31520692	-	GT	germline	exonic	insertion	frameshift	c.1356_1357dup	p.Gly453ValfsTer41	het	n	n	NA	Sanger sequencing	WGS, Selected genes	Case report	Lee CY et al., 2022	https://doi.org/10.1080/13816810.2022.2106495	[160]	PPCD3	NA	NA	1	1	NA	NA	NA	NA	NA	NA	NA	NA	Korean
ZEB1	NA	NC_000010.11:g.31520716delinsGACGAT	31809644	31520716	A	GACGAT	germline	exonic	deletion-insertion	frameshift	c.1381delinsGACGAT	p.Ser461Aspfs*34	het	y (by phenotype)	y	NA	Sanger sequencing	Selected genes	Functional study	Chung DD et al., 2017b	https://doi.org/10.1167/iovs.17-21423	[117]	PPCD3	1	2	1	1	NR	NA	NA	NA	NA	NA	NA	NA	USA
ZEB1	NA	NC_000010.11:g.31520722_31520725del	31809653	31520725	CTTC	-	germline	exonic	deletion	frameshift	c.1387_1390del	p.Pro463TrpfsTer29	het	y	n	NA	Linkage analysis, Sanger sequencing	Selected genes	Consecutive case series	Liskova P et al., 2007	https://doi.org/10.1002/humu.9495	[152]	PPCD3	10	20	1	1	NR	NA	NA	NA	NA	NA	NA	NA	British
ZEB1	NA	NC_000010.11:g.31520817dup	31809745	31520817	-	A	germline	exonic	insertion	frameshift	c.1482dup †	Glu495fsX10	het	y	n	NA	Sanger sequencing	Selected genes	Case-control study	Aldave AJ et al., 2007	https://doi.org/10.1002/ajmg.a.31978	[132]	PPCD3	32	64	1	1	0.016	100	200	0	0	0	NA	NA	USA
ZEB1	NA	NC_000010.11:g.31520817dup	31809745	31520817	-	A	germline	exonic	insertion	frameshift	c.1482dup	Glu495fsX10	hom	NA	y	NA	NA	corneal endothelial cell line	Functional study	Chung DWD et al., 2014	https://doi.org/10.1167%2Fiovs.14-15247	[116]	PPCD3	NA	NA	NA	NA	NA	NA	NA	NA	NA	NA	NA	NA	NA
ZEB1	NA	NC_000010.11:g.31520836_31520839del	31809767	31520839	ACAA	-	germline	exonic	deletion	frameshift	c.1501_1504del †	p.Asn502ValfsTer25	het	y	n	NA	Sanger sequencing, WES	WES, Selected genes	Non-consecutive case series	Dudakova L et al., 2019a	10.1016/j.exer.2019.03.002	[115]	PPCD3	NA	NA	1	1	NA	NA	NA	NA	NA	NA	NA	NA	White Swiss
ZEB1	NA	NC_000010.11:g.31520904del	31809832	31520904	A	-	germline	exonic	deletion	frameshift	c.1596del †	p.Val526* †	het	y	n	NA	Sanger sequencing	Selected genes	Case-control study	Aldave AJ et al., 2007	https://doi.org/10.1002/ajmg.a.31978	[132]	PPCD3	32	64	1	1	0.016	100	200	0	0	0	NA	NA	USA
ZEB1	NA	NC_000010.11:g.31520904del	31809832	31520904	A	-	germline	exonic	SNV	nonsense	c.1596del	p.Val526*	hom	NA	y	NA	NA	corneal endothelial cell line	Functional study	Chung DWD et al., 2014	https://doi.org/10.1167%2Fiovs.14-15247	[116]	PPCD3	NA	NA	NA	NA	NA	NA	NA	NA	NA	NA	NA	NA	NA
ZEB1	rs766305306	NC_000010.11:g.31520911dup	31809839	31520911	-	G	germline	exonic	insertion	frameshift	c.1576dup	p.Val526GlyfsTer2	het	n	n	NA	Sanger sequencing	Selected genes	Consecutive case series	Bakhtiari P et al., 2013	PMC3611940	[141]	PPCD3	13	26	1	1	NR	NA	NA	NA	NA	NA	NA	NA	USA
ZEB1	rs766305306	NC_000010.11:g.31520911dup	31809839	31520911	-	G	germline	exonic	insertion	frameshift	c.1576dup	p.Val526GlyfsTer2	hom	NA	y	NA	NA	corneal endothelial cell line	Functional study	Chung DWD et al., 2014	https://doi.org/10.1167%2Fiovs.14-15247	[116]	PPCD3	NA	NA	NA	NA	NA	NA	NA	NA	NA	NA	NA	NA	NA
ZEB1	rs766305306	NC_000010.11:g.31520911dup	31809839	31520911	-	G	germline	exonic	insertion	frameshift	c.1576dup	p.Val526GlyfsTer2	het	n	n	NA	Sanger sequencing, WES	WES, Selected genes	Non-consecutive case series	Dudakova L et al., 2019a	10.1016/j.exer.2019.03.002	[115]	PPCD3	NA	NA	1	1	NA	NA	NA	NA	NA	NA	NA	NA	White British
ZEB1	rs766305306	NC_000010.11:g.31520911dup	31809839	31520911	-	G	germline	exonic	insertion	frameshift	c.1576dup	p.Val526GlyfsTer2	het	n	n	NA	Sanger sequencing	Selected genes	Non-consecutive case series	Evans CJ et al., 2015	10.1111/ahg.12090	[156]	PPCD3	NA	NA	1	1	NA	NA	NA	NA	NA	NA	NA	NA	Caucasian British
ZEB1	rs766305306	NC_000010.11:g.31520911dup	31809839	31520911	-	G	germline	exonic	insertion	frameshift	c.1576dup †	p.Val526GlyfsTer2 †	het	y	n	NA	Linkage analysis, Sanger sequencing	Selected genes	Case-control study	Krafchak CM et al., 2005	10.1086/497348	[114]	PPCD3	11	22	1	1	NR	137	274	0	0	0	NA	NA	USA
ZEB1	rs766305306	NC_000010.11:g.31520911dup	31809839	31520911	-	G	germline	exonic	insertion	frameshift	c.1576dup	p.Val526GlyfsTer2	het	y	n	NA	Sanger sequencing	Selected genes	Case-control study	Lechner J et al., 2013	https://doi.org/10.1167/iovs.13-11781	[120]	PPCD3	18	36	1	1	NR	96	192	0	0	0	NA	NA	UK and USA
ZEB1	NA	NC_000010.11:g.31520948del	31809876	31520948	C	-	germline	exonic	deletion	frameshift	c.1613del	p.Pro538GlnfsTer10	het	y (by phenotype)	y	NA	Sanger sequencing	Selected genes	Functional study	Chung DD et al., 2019	10.1016/j.exer.2019.107696	[118]	PPCD3	1	2	1	1	NR	NA	NA	NA	NA	NA	NA	NA	USA
ZEB1	rs35753967	NC_000010.11:g.31520993A>G	31809921	31520993	A	G	germline	exonic	SNV	missense	c.1658A>G	p.Lys553Arg	het	n	n	n	Sanger sequencing	Selected genes	Consecutive case series	Minear MA et al., 2013	PMC3859630	[151]	FECD	47	94	3	6	0.064	NA	NA	NA	NA	NA	NA	NA	African Americans
ZEB1	NA	NC_000010.11:g.31521004C>T	31809932	31521004	C	T	germline	exonic	SNV	nonsense	c.1669C>T	p.Gln557*	het	n	n	NA	Sanger sequencing	Selected genes	Non-consecutive case series	Dudakova L et al., 2019a	10.1016/j.exer.2019.03.002	[115]	PPCD3	NA	NA	1	1	NA	NA	NA	NA	NA	NA	NA	NA	White British
ZEB1	NA	NC_000010.11:g.31521010C>T	31809938	31521010	C	T	germline	exonic	SNV	missense	c.1675C>T	p.Pro559Ser	het	n	n	n	Sanger sequencing	Selected genes	Consecutive case series	Minear MA et al., 2013	PMC3859630	[151]	FECD	47	94	1	2	0.021	2439	4878	1	1	0.0002	NA	NA	African Americans
ZEB1	NA	NC_000010.11:g.31521051_31521052del	31809980	31521052	TG	-	germline	exonic	deletion	frameshift	c.1717_1718del	p.Val573PhefsTer12	het	y	n	NA	Sanger sequencing	Selected genes	Non-consecutive case series	Evans CJ et al., 2015	10.1111/ahg.12090	[156]	PPCD3	NA	NA	1	1	NA	NA	NA	NA	NA	NA	NA	NA	Caucasian Czech
ZEB1	NA	NC_000010.11:g.31521082_31521083del	31810011	31521083	TC	-	germline	exonic	deletion	nonsense	c.1749_1750del	p.Pro584*	het	y	n	NA	Sanger sequencing	Selected genes	Non-consecutive case series	Evans CJ et al., 2015	10.1111/ahg.12090	[156]	PPCD3	NA	NA	1	1	NA	NA	NA	NA	NA	NA	NA	NA	Caucasian Czech
ZEB1	NA	NC_000010.11:g.31521248_31521249del	31810177	31521249	CA	-	germline	exonic	deletion	frameshift	c.1913_1914del	p.Ser638CysfsTer5	het	y	n	NA	Sanger sequencing	Selected genes	Consecutive case series	Bakhtiari P et al., 2013	PMC3611940	[141]	PPCD3	13	26	1	1	NR	NA	NA	NA	NA	NA	NA	NA	USA
ZEB1	NA	NC_000010.11:g.31521248_31521249del	31810177	31521249	CA	-	germline	exonic	deletion	frameshift	c.1913_1914del	p.Ser638CysfsTer5	hom	NA	y	NA	NA	corneal endothelial cell line	Functional study	Chung DWD et al., 2014	https://doi.org/10.1167%2Fiovs.14-15247	[116]	PPCD3	NA	NA	NA	NA	NA	NA	NA	NA	NA	NA	NA	NA	NA
ZEB1	NA	NC_000010.11:g.31521248_31521249del	31810177	31521249	CA	-	germline	exonic	deletion	frameshift	c.1913_1914del	p.Ser638CysfsTer5	het	y, n	n	NA	Sanger sequencing	Selected genes	Functional study	Jang MS et al., 2014	10.1016/j.visres.2014.04.007	[135]	PPCD3	NA	NA	1	1	NA	NA	NA	NA	NA	NA	NA	NA	European descent
ZEB1	NA	NC_000010.11:g.31521253C>T	31810181	31521253	C	T	germline	exonic	SNV	nonsense	c.1918C>T	p.Gln640*	het	n	n	NA	Sanger sequencing	Selected genes	Non-consecutive case series	Dudakova L et al., 2019a	10.1016/j.exer.2019.03.002	[115]	PPCD3	NA	NA	1	1	NA	NA	NA	NA	NA	NA	NA	NA	White British
ZEB1	rs779148597	NC_000010.11:g.31521255G>T	31810183	31521255	G	T	germline	exonic	SNV	missense	c.1920G>T	p.Gln640His	het	n	y	n	Sanger sequencing	Selected genes	Case-control study	Lechner J et al., 2013	https://doi.org/10.1167/iovs.13-11781	[120]	FECD, keratoconus	70	140	1	1	0.007	96	192	0	0	0	NA	NA	UK and USA
ZEB1	rs779148597	NC_000010.11:g.31521255G>T	31810183	31521255	G	T	germline	exonic	SNV	missense	c.1920G>T	p.Gln640His	het	n	n	n	Sanger sequencing	Selected genes	Case report	Mazotta C et al., 2014	https://doi.org/10.1159%2F000367937	[155]	FECD, keratoconus, EMBCD	NA	NA	1	1	NR	NA	NA	NA	NA	NA	NA	NA	Italy
ZEB1	rs781750314	NC_000010.11:g.31521280C>G	31810208	31521280	C	G	NA	exonic	SNV	missense	c.1945C>G	p.Pro649Ala	hom	NA	y	NA	NA	corneal endothelial cell line	Functional study	Chung DWD et al., 2014	https://doi.org/10.1167%2Fiovs.14-15247	[116]	FECD	NA	NA	NA	NA	NA	NA	NA	NA	NA	NA	NA	NA	NA
ZEB1	rs781750314	NC_000010.11:g.31521280C>G	31810208	31521280	C	G	germline	exonic	SNV	missense	c.1945C>G	p.Pro649Ala	NA	n	n	n	Sanger sequencing	Selected SNVs	Consecutive case series	Okumura N et al., 2019	10.1097/ICO.0000000000001952	[55]	FECD	36	72	0	0	0	NA	NA	NA	NA	NA	NA	NA	Germans
ZEB1	rs781750314	NC_000010.11:g.31521280C>G	31810208	31521280	C	G	germline	exonic	SNV	missense	c.1945C>G	p.Pro649Ala	het	n	y	n	Genotyping (Affymetrix)	Selected SNVs	Case-control study	Riazuddin SA et al., 2010	10.1016/j.ajhg.2009.12.001	[26]	FECD	384	768	1	1	0.001	280	560	0	0	0	NA	NA	Northern European descent
ZEB1	rs151205909	NC_000010.11:g.31521309C>G	31810237	31521309	C	G	germline	exonic	SNV	missense	c.1974C>G	p.Asn658Lys	het	n	n	n	Sanger sequencing	Selected genes	Consecutive case series	Minear MA et al., 2013	PMC3859630	[151]	FECD	47	94	1	2	0.021	NA	NA	NA	NA	NA	NA	NA	African Americans
ZEB1	rs34846414	NC_000010.11:g.31521396A>C	31810324	31521396	A	C	germline	exonic	SNV	synonymous	c.2061A>C	p.Pro687Pro	NA	n	n	NA	Sanger sequencing	Selected genes	Case-control study	Lechner J et al., 2013	https://doi.org/10.1167/iovs.13-11781	[120]	PPCD3	18	36	2	2	NR	96	192	0	0	0	NA	NA	UK and USA
ZEB1	rs34846414	NC_000010.11:g.31521396A>C	31810324	31521396	A	C	germline	exonic	SNV	synonymous	c.2061A>C	p.Pro687Pro	het	n	n	n	Sanger sequencing	Selected genes	Consecutive case series	Minear MA et al., 2013	PMC3859630	[151]	FECD	47	94	1	2	0.021	NA	NA	NA	NA	NA	NA	NA	African Americans
ZEB1	rs567252241	NC_000010.11:g.31521422A>G	31810350	31521422	A	G	NA	exonic	SNV	missense	c.2087A>G	p.Asn696Ser	hom	NA	y	NA	NA	corneal endothelial cell line	Functional study	Chung DWD et al., 2014	https://doi.org/10.1167%2Fiovs.14-15247	[116]	FECD	NA	NA	NA	NA	NA	NA	NA	NA	NA	NA	NA	NA	NA
ZEB1	rs567252241	NC_000010.11:g.31521422A>G	31810350	31521422	A	G	NA	exonic	SNV	missense	c.2087A>G	p.Asn696Ser	het	n	n	n	Sanger sequencing	Selected genes	Consecutive case series	Mehta JS et al., 2008	https://doi.org/10.1167/iovs.07-0847	[153]	FECD	74	148	1	1	0.007	93	186	0	0	0	NA	NA	Chinese
ZEB1	NA	NC_000010.11:g.31521492C>G	31810420	31521492	C	G	germline	exonic	SNV	nonsense	c.2157C>G	p.Tyr719*	het	y	n	NA	Sanger sequencing	Selected genes	Case report	Liskova P et al., 2007, Liskova P et al., 2010, Dudakova L et al., 2019b	https://doi.org/10.1002/humu.9495, https://doi.org/10.1097/ICO.0000000000001930, https://doi.org/10.3109/13816810.2010.518577	[152], [136], [158]	PPCD3	NA	NA	1	1	NR	NA	NA	NA	NA	NA	NA	NA	Czech
ZEB1	rs768220049	NC_000010.11:g.31521517G>T	31810445	31521517	G	T	germline	exonic	SNV	nonsense	c.2182G>T †	p.Glu728* †	het	y	n	NA	Linkage analysis, Sanger sequencing	Selected genes	Case-control study	Krafchak CM et al., 2005	10.1086/497348	[114]	PPCD3	11	22	1	1	NR	137	274	0	0	0	NA	NA	USA
ZEB1	NA	NC_000010.11:g.31521532G>A	31810460	31521532	G	A	germline	exonic	SNV	missense	c.2197G>A	p.Glu733Lys	het	n	n	n	Sanger sequencing	Selected genes	Case-control study	Gupta R et al., 2015	PMC4638277	[53]	FECD	82	164	1	1	0.006	143	286	0	0	0	NA	NA	North India
ZEB1	NA	NC_000010.11:g.31521584C>A	31810512	31521584	C	A	germline	exonic	SNV	nonsense	c.2249C>A	p.Ser750*	het	y	n	NA	Sanger sequencing	Selected genes	Case-control study	Lechner J et al., 2013	https://doi.org/10.1167/iovs.13-11781	[120]	PPCD3	18	36	1	1	NR	96	192	0	0	0	NA	NA	UK and USA
ZEB1	NA	NC_000010.11:g.31521659dup	31810587	31521659	-	A	germline	exonic	insertion	frameshift	c.2324dupA	p.Glu776GlyfsTer41	het	y	n	NA	Linkage analysis, Sanger sequencing	Selected genes	Consecutive case series	Liskova P et al., 2007, Liskova P et al., 2010	https://doi.org/10.1002/humu.9495, https://doi.org/10.3109/13816810.2010.518577	[152], [136]	PPCD3	10	20	1	1	NR	NA	NA	NA	NA	NA	NA	NA	Czech
ZEB1	rs199944415	NC_000010.11:g.31521764A>C	31810692	31521764	A	C	NA	exonic	SNV	missense	c.2429A>C	p.Gln810Pro	hom	NA	y	NA	NA	corneal endothelial cell line	Functional study	Chung DWD et al., 2014	https://doi.org/10.1167%2Fiovs.14-15247	[116]	FECD	NA	NA	NA	NA	NA	NA	NA	NA	NA	NA	NA	NA	NA
ZEB1	rs199944415 §	NC_000010.11:g.31521764A>C	31810692	31521764	A	C	germline	exonic	SNV	missense	c.2429A>C	p.Gln810Pro	NA	n	n	n	Sanger sequencing	Selected SNVs	Consecutive case series	Okumura N et al., 2019	10.1097/ICO.0000000000001952	[55]	FECD	36	72	0	0	0	NA	NA	NA	NA	NA	NA	NA	Germans
ZEB1	rs199944415	NC_000010.11:g.31521764A>C	31810692	31521764	A	C	germline	exonic	SNV	missense	c.2429A>C	p.Gln810Pro	het	n	y	n	Genotyping (Affymetrix)	Selected SNVs	Case-control study	Riazuddin SA et al., 2010	10.1016/j.ajhg.2009.12.001	[26]	FECD	384	768	1	1	0.001	280	560	0	0	0	NA	NA	Northern European descent
ZEB1	NA	NC_000010.11:g.31521788C>T	31810716	31521788	C	T	germline	exonic	SNV	missense	c.2453C>T	p.Ala818Val	het	n	n	n	Sanger sequencing	Selected genes	Case-control study	Gupta R et al., 2015	PMC4638277	[53]	FECD	82	164	1	1	0.006	143	286	0	0	0	NA	NA	North India
ZEB1	rs118020901	NC_000010.11:g.31521854A>C	31810782	31521854	A	C	NA	exonic	SNV	missense	c.2519A>C	p.Gln840Pro	hom	NA	y	NA	NA	corneal endothelial cell line	Functional study	Chung DWD et al., 2014	https://doi.org/10.1167%2Fiovs.14-15247	[116]	FECD	NA	NA	NA	NA	NA	NA	NA	NA	NA	NA	NA	NA	NA
ZEB1	rs118020901	NC_000010.11:g.31521854A>C	31810782	31521854	A	C	germline	exonic	SNV	missense	c.2519A>C	p.Gln840Pro	NA	n	n	n	Sanger sequencing	Selected genes	Case-control study	Gupta R et al., 2015	PMC4638277	[53]	FECD	82	164	1	NA	NA	143	286	0	0	0	NA	NA	North India
ZEB1	rs118020901	NC_000010.11:g.31521854A>C	31810782	31521854	A	C	germline	exonic	SNV	missense	c.2519A>C	p.Gln840Pro	NA	n	n	n	Sanger sequencing	Selected SNVs	Consecutive case series	Okumura N et al., 2019	10.1097/ICO.0000000000001952	[55]	FECD	36	72	0	0	0	NA	NA	NA	NA	NA	NA	NA	Germans
ZEB1	rs118020901	NC_000010.11:g.31521854A>C	31810782	31521854	A	C	germline	exonic	SNV	missense	c.2519A>C	p.Gln840Pro	het	n	n	n	Sanger sequencing	Selected genes	Case-control study	Rao BS et al., 2018	10.1080/13816810.2018.1474367	[157]	FECD	52	104	1	1	0.010	96	560	0	0	0	NA	NA	Indian
ZEB1	rs118020901	NC_000010.11:g.31521854A>C	31810782	31521854	A	C	germline	exonic	SNV	missense	c.2519A>C	p.Gln840Pro	het	y	y	n	Genotyping (Affymetrix)	Selected SNVs	Case-control study	Riazuddin SA et al., 2010	10.1016/j.ajhg.2009.12.001	[26]	FECD	384	768	2	2	0.003	280	560	0	0	0	NA	NA	Northern European descent
ZEB1	rs139581793	NC_000010.11:g.31521895C>A	31810823	31521895	C	A	germline	exonic	SNV	missense	c.2560C>A	p.Gln854Lys	het	n	n	n	Sanger sequencing	Selected genes	Consecutive case series	Minear MA et al., 2013	PMC3859630	[151]	FECD	47	94	4	8	0.085	NA	NA	NA	NA	NA	NA	NA	African Americans
ZEB1	NA	NC_000010.11:g.31521912del	31810840	31521912	A	-	germline	exonic	deletion	frameshift	c.2577del	p.Val860*	het	y	n	NA	Sanger sequencing	Selected genes	Non-consecutive case series	Dudakova L et al., 2019a	10.1016/j.exer.2019.03.002	[115]	PPCD3	NA	NA	1	1	NA	NA	NA	NA	NA	NA	NA	NA	White British
ZEB1	NA	NC_000010.11:g.31523948dup	31812876	31523948	-	A	germline	exonic	insertion	frameshift	c.2617dup	p.Thr873AsnfsTer2	het	y	n	NA	Sanger sequencing	Selected SNVs	Consecutive case series	Liskova P et al., 2013	10.1001/jamaophthalmol.2013.405	[134]	PPCD3	4	8	1	1	NR	NA	NA	NA	NA	NA	NA	NA	Czech
ZEB1	NA	NC_000010.11:g.31523981del	31812909	31523981	C	-	germline	exonic	deletion	frameshift	c.2650del	p.Gln884ArgfsTer37	het	n	n	NA	Sanger sequencing	Selected genes	Consecutive case series	Bakhtiari P et al., 2013	PMC3611940	[141]	PPCD3	13	26	1	1	NR	NA	NA	NA	NA	NA	NA	NA	USA
ZEB1	NA	NC_000010.11:g.31523981del	31812909	31523981	C	-	germline	exonic	deletion	frameshift	c.2650del	p.Gln884ArgfsTer37	hom	NA	y	NA	NA	corneal endothelial cell line	Functional study	Chung DWD et al., 2014	https://doi.org/10.1167%2Fiovs.14-15247	[116]	PPCD3	NA	NA	NA	NA	NA	NA	NA	NA	NA	NA	NA	NA	NA
ZEB1	NA	NC_000010.11:g.31523981C>T	31812909	31523981	C	T	germline	exonic	SNV	nonsense	c.2650C>T	p.Gln884*	het	n	n	NA	Sanger sequencing, WES	WES, Selected genes	Non-consecutive case series	Dudakova L et al., 2019a	10.1016/j.exer.2019.03.002	[115]	PPCD3	NA	NA	1	1	NA	NA	NA	NA	NA	NA	NA	NA	White British
ZEB1	rs78449005	NC_000010.11:g.31524045C>G	31812973	31524045	C	G	NA	exonic	SNV	missense	c.2714C>G	p.Ala905Gly	hom	NA	y	NA	NA	corneal endothelial cell line	Functional study	Chung DWD et al., 2014	https://doi.org/10.1167%2Fiovs.14-15247	[116]	FECD	NA	NA	NA	NA	NA	NA	NA	NA	NA	NA	NA	NA	NA
ZEB1	rs78449005	NC_000010.11:g.31524045C>G	31812973	31524045	C	G	germline	exonic	SNV	missense	c.2714C>G	p.Ala905Gly	NA	n	n	n	Sanger sequencing	Selected SNVs	Consecutive case series	Okumura N et al., 2019	10.1097/ICO.0000000000001952	[55]	FECD	36	72	0	0	0	NA	NA	NA	NA	NA	NA	NA	Germans
ZEB1	rs78449005	NC_000010.11:g.31524045C>G	31812973	31524045	C	G	germline	exonic	SNV	missense	c.2714C>G	p.Ala905Gly	het	n	y	n	Genotyping (Affymetrix)	Selected SNVs	Case-control study	Riazuddin SA et al., 2010	10.1016/j.ajhg.2009.12.001	[26]	FECD	384	768	1	1	0.001	280	560	0	0	0	NA	NA	Northern European descent
ZEB1	NA	NC_000010.11:g.31526729T>A	31815657	31526729	T	A	germline	exonic	SNV	nonsense	c.2840T>A	p.Leu947*	het	n	n	n	Sanger sequencing	Selected genes	Case-control study	Gupta R et al., 2015	PMC4638277	[53]	FECD	82	164	1	1	0.006	143	286	0	0	0	NA	NA	North India
ZEB1	rs1592143384	NC_000010.11:g.31526805_31526806del	31815733	31526805	TG	-	germline	exonic	deletion	frameshift	c.2916_2917del †	p.Gly973ValfsTer14 †	het	y	n	NA	Linkage analysis, Sanger sequencing	Selected genes	Case-control study	Krafchak CM et al., 2005	10.1086/497348	[114]	PPCD3	11	22	1	1	NR	137	274	0	0	0	NA	NA	USA
ZEB1	NA	NC_000010.11:g.31526879_31526880del	31815808	31526880	AG	-	germline	exonic	deletion	frameshift	c.2990_2991del †	p.Glu997Alafs*7 †	het	n	n	NA	Sanger sequencing	Selected genes	Case-control study	Aldave AJ et al., 2007	https://doi.org/10.1002/ajmg.a.31978	[132]	PPCD3	32	64	1	1	0.016	100	200	0	0	0	NA	NA	USA
ZEB1		NC_000010.11:g.31526879_31526880del	31815808	31526880	AG	-	germline	exonic	deletion	frameshift	c.2990_2991del	p.Glu997Alafs*7	hom	NA	y	NA	NA	corneal endothelial cell line	Functional study	Chung DWD et al., 2014	https://doi.org/10.1167%2Fiovs.14-15247	[116]	PPCD3	NA	NA	NA	NA	NA	NA	NA	NA	NA	NA	NA	NA	NA
ZEB1	NA	NC_000010.11:g.31527005_31527006del	31815934	31527006	AG	-	germline	exonic	deletion	frameshift	c.3116_3117del	p.Glu1039GlyfsTer6	het	y	n	NA	Sanger sequencing	Selected genes	Consecutive case series	Bakhtiari P et al., 2013	PMC3611940	[141]	PPCD3	13	26	1	1	NR	NA	NA	NA	NA	NA	NA	NA	USA
ZEB1	NA	NC_000010.11:g.31527005_31527006del	31815934	31527006	AG	-	germline	exonic	deletion	frameshift	c.3116_3117del	p.Glu1039GlyfsTer6	hom	NA	y	NA	NA	corneal endothelial cell line	Functional study	Chung DWD et al., 2014	https://doi.org/10.1167%2Fiovs.14-15247	[116]	PPCD3	NA	NA	NA	NA	NA	NA	NA	NA	NA	NA	NA	NA	NA
ZEB1	rs11008516	NC_000010.11:g.31530432T>G	31819360	31530432	T	G	germline	intergenic	SNV	NA	NA	NA	NA	n	n	n	Genotyping with hydrolysis probe RT-PCR, Kompetitive allele specific PCR	Selected SNVs	Case-control study	Igo RP et al., 2012	10.1371/journal.pone.0046742	[56]	FECD	532	1064	NA	NA	NA	204	408	NA	NA	NA	NA	0.200	European descent
ZEB1	rs11008516	NC_000010.11:g.31530432T>G	31819360	31530432	T	G	germline	intergenic	SNV	NA	NA	NA	NA	n	n	n	Genotyping (iPlex Gold chemistry)	Selected SNVs	Case-control study	Kuot A et al., 2012	10.1038/ejhg.2011.248	[49]	FECD	103	206	NA	28.84	0.140	275	550	NA	93.5	0.170	NA	0.318	Australian Caucasians
ZEB1	NA	NC_000010.11:g.(31009396_31061565)_(31925194_31996646)del	(31298325_31350494)_(32214122_32285574)	(31009396_31061565)_(31925194_31996646)	NA	NA	germline	whole_gene	deletion	LOH	c.?	p.?	het	n	n	NA	WES, Illumina HumanCytoSNP-12 v2.1 BeadChip, qRT-PCR	WES, Selected Loci	Non-consecutive case series	Liskova P et al., 2016	https://www.nature.com/articles/ejhg2015232#citeas	[139]	PPCD3	14	28	1	1	NR	NA	NA	NA	NA	NA	NA	NA	Czech
ZEB1	NA	NC_000010.11:g.28988370_32264649del	29277299_32553577	28988370_32264649	NA	NA	germline	whole_gene	deletion	LOH	c.?	p.?	het	y	n	NA	WES, Illumina HumanCytoSNP-12 v2.1 BeadChip, long-range PCR, qRT-PCR	WES, Selected Loci	Non-consecutive case series	Liskova P et al., 2016	https://www.nature.com/articles/ejhg2015232#citeas	[139]	PPCD3	14	28	1	1	NR	NA	NA	NA	NA	NA	NA	NA	Czech
ZEB1	NA	NC_000010.11:g.31187909_31524030del	31476838_31812958	31187909_31524030	NA	NA	germline	several_exons	deletion	LOH	c.-131326_2699del	p.?	het	y	n	NA	Sanger sequencing, WES, WGS	WGS, WES, Selected genes	Non-consecutive case series	Dudakova L et al., 2019a	10.1016/j.exer.2019.03.002	[115]	PPCD3	NA	NA	1	1	NA	NA	NA	NA	NA	NA	NA	NA	White Czech
ZEB1	NA	NC_000010.11:g.31495866_31566819delinsACACACAC	31784795_31855747	31495866_31566819	NA	NA	germline	several_exons	deletion	LOH	c.319+28_*39555delinsACACACAC	p.?	het	n	n	NA	Illumina HumanOmniExpress BeadChip, long-range PCR, qRT-PCR	WES, Selected Loci	Non-consecutive case series	Liskova P et al., 2016	https://www.nature.com/articles/ejhg2015232#citeas	[139]	PPCD3	14	28	1	1	NR	NA	NA	NA	NA	NA	NA	NA	Czech
ZEB1	NA	NA	NA	NA	NA	NA	germline	NA	NA	NA	NA	NA	NA	NA	n	NA	Sanger sequencing	Selected genes	Consecutive case series	Chae H et al., 2016	https://doi.org/10.1111/cge.12726	[40]	PPCD3	14	28	0	0	NA	NA	NA	NA	NA	NA	NA	NA	Koreans
ZEB1	NA	10p11.23p11.22	NA	NA	NA	NA	germline	whole_gene	deletion	LOH	c.?	p.?	het	y	n	NA	Array-comparative genomic hybridization analysis	Whole genome search	Case report	Chaudhry A. et al., 2017	https://doi.org/10.1002/ajmg.a.38321	[140]	PPCD3	NA	NA	1	1	NR	NA	NA	NA	NA	NA	NA	NA	Canada

## Sheet: ZEB1_familial_cases
Gene	dbSNP ID	HGVS genomic description	Transcript level description	Protein level description	GnomAD allele frequency	GnomAD allele number	Total number of family members	Phenotype + Carrier +	Phenotype + Carrier -	Phenotype - Carrier +	Phenotype - Carrier -	Phenotype established , genotype unknown	Phenotype unknown, genotype established	No information	Variant segregates?	Ethnicity/Country of residence	First author (year)	Reference	Reference	Phenotype
ZEB1	NA	NC_000010.11:g.31319268C>T	c.34C>T †	p.Gln12*	NA	NA	9	3	0	0	2	3	0	1	y	USA	Aldave AJ et al., 2007	https://doi.org/10.1002/ajmg.a.31978	[132]	PPCD3
ZEB1	NA	NC_000010.11:g.31510831C>T	c.640C>T †	p.Gln214*	NA	NA	6	1	0	0	2	1	0	2	y	USA	Aldave AJ et al., 2007	https://doi.org/10.1002/ajmg.a.31978	[132]	PPCD3
ZEB1	NA	NC_000010.11:g.31520264dup	c.929dup †	p.Cys311Valfs*25 †	NA	NA	4	2	0	0	1	0	0	1	y	USA	Aldave AJ et al., 2007	https://doi.org/10.1002/ajmg.a.31978	[132]	PPCD3
ZEB1	rs1057518956	NC_000010.11:g.31520308C>T	c.973C>T †	p.Arg325* †	NA	NA	3	2	0	0	1	0	0	0	y	USA	Aldave AJ et al., 2007	https://doi.org/10.1002/ajmg.a.31978	[132]	PPCD3
ZEB1	NA	NC_000010.11:g.31520817dup	c.1482dup †	Glu495fsX10	NA	NA	6	3	0	0	3	0	0	0	y	USA	Aldave AJ et al., 2007	https://doi.org/10.1002/ajmg.a.31978	[132]	PPCD3
ZEB1	NA	NC_000010.11:g.31520904del	c.1596del †	p.Val526* †	NA	NA	10	4	0	0	4	1	0	1	y	USA	Aldave AJ et al., 2007	https://doi.org/10.1002/ajmg.a.31978	[132]	PPCD3
ZEB1	NA	NC_000010.11:g.31502477del	c.449del	p.Gly150AlafsTer36	NA	NA	3	1	0	0	2	0	0	0	y	USA	Bakhtiari P et al, 2013	PMC3611940	[141]	PPCD3
ZEB1	NA	NC_000010.11:g.31514607_31514608del	c.689_690del	p.His230Argfs*7	NA	NA	4	2	0	0	1	1	0	0	y	USA	Bakhtiari P et al, 2013	PMC3611940	[141]	PPCD3
ZEB1	NA	NC_000010.11:g.31521248_31521249del	c.1913_1914del	p.Ser638CysfsTer5	NA	NA	5	2	0	0	3	0	0	0	y	USA	Bakhtiari P et al, 2013	PMC3611940	[141]	PPCD3
ZEB1	NA	NC_000010.11:g.31527005_31527006del	c.3116_3117del	p.Glu1039GlyfsTer6	NA	NA	3	1	0	0	1	0	0	1	y	USA	Bakhtiari P et al, 2013	PMC3611940	[141]	PPCD3
ZEB1	NA	10p11.23p11.22	whole gene deletion	NA	NA	NA	3	1	0	0	2	0	0	0	y	Canada	Chaudhry A et al., 2017	https://doi.org/10.1002/ajmg.a.38321	[140]	PPCD3
ZEB1	NA	NC_000010.11:g.31520948del	c.1613del	p.Pro538GlnfsTer10	NA	NA	2	1	0	0	0	1	0	0	y (by phenotype)	USA	Chung DD et al., 2017b	https://doi.org/10.1167/iovs.17-21423	[117]	PPCD3
ZEB1	NA	NC_000010.11:g.31520716delinsGACGAT	c.1381delinsGACGAT	p.Ser461Aspfs*34	NA	NA	3	1	0	0	0	2	0	0	y (by phenotype)	USA	Chung DD et al., 2019	10.1016/j.exer.2019.107696	[118]	PPCD3
ZEB1	NA	NC_000010.11:g.31319255T>A	c.21T>A	p.Cys7*	NA	NA	3	1	0	0	2	0	0	0	y	Hispanic	Cunnusamy K et al., 2016	10.1097/ICO.0000000000000670	[142]	PPCD3
ZEB1	NA	NC_000010.11:g.31502483del	c.455delC	p.Pro152GlnfsTer34	NA	NA	4	1	0	0	0	1	0	1	NA	White Swiss	Dudakova L et al., 2019a	10.1016/j.exer.2019.03.002	[115]	PPCD3
ZEB1	NA	NC_000010.11:g.31502497C>G	c.469C>G	p.His157Asp	NA	NA	3	1	0	0	0	2	0	0	NA	White British	Dudakova L et al., 2019a	10.1016/j.exer.2019.03.002	[115]	PPCD3
ZEB1	NA	NC_000010.11:g.31510671A>G	c.482-2A>G	p.?	NA	NA	7	3	0	0	3	1	0	0	y	White Czech	Dudakova L et al., 2019a	10.1016/j.exer.2019.03.002	[115]	PPCD3
ZEB1	NA	NC_000010.11:g.31510837G>T	c.646G>T	p.Glu216*	NA	NA	4	3	0	0	0	1	0	0	y	White Czech	Dudakova L et al., 2019a	10.1016/j.exer.2019.03.002	[115]	PPCD3
ZEB1	NA	NC_000010.11:g.31514607_31514608del	c.689_690del	p.His230Argfs*7	NA	NA	4	1	0	0	3	0	0	0	y	White Czech	Dudakova L et al., 2019a	10.1016/j.exer.2019.03.002	[115]	PPCD3
ZEB1	NA	NC_000010.11:g.31520380G>T	c.1045G>T	p.Glu349*	NA	NA	5	3	0	0	2	0	0	0	y	White Slovakian	Dudakova L et al., 2019a	10.1016/j.exer.2019.03.002	[115]	PPCD3
ZEB1	NA	NC_000010.11:g.31520836_31520839del	c.1501_1504del	p.Asn502ValfsTer25	NA	NA	7	2	0	0	1	2	0	1	y	White Swiss	Dudakova L et al., 2019a	10.1016/j.exer.2019.03.002	[115]	PPCD3
ZEB1	rs766305306	NC_000010.11:g.31520911dup	c.1576dupG	p.Val526GlyfsTer2	0.000003991	250550	3	1	0	0	0	2	0	0	NA	White British	Dudakova L et al., 2019a	10.1016/j.exer.2019.03.002	[115]	PPCD3
ZEB1	NA	NC_000010.11:g.31521004C>T	c.1669C>T	p.Gln557*	NA	NA	3	1	0	0	0	2	0	0	NA	White British	Dudakova L et al., 2019a	10.1016/j.exer.2019.03.002	[115]	PPCD3
ZEB1	NA	NC_000010.11:g.31521253C>T	c.1918C>T	p.Gln640*	NA	NA	3	1	0	0	0	2	0	0	NA	White British	Dudakova L et al., 2019a	10.1016/j.exer.2019.03.002	[115]	PPCD3
ZEB1	NA	NC_000010.11:g.31521912del	c.2577del	p.Val860*	NA	NA	4	2	0	0	0	2	0	0	y in all affected	White British	Dudakova L et al., 2019a	10.1016/j.exer.2019.03.002	[115]	PPCD3
ZEB1	NA	NC_000010.11:g.31523981C>T	c.2650C>T	p.Gln884*	NA	NA	3	1	0	0	0	2	0	0	NA	White British	Dudakova L et al., 2019a	10.1016/j.exer.2019.03.002	[115]	PPCD3
ZEB1	NA	NC_000010.11:g.31187909_31524030del	c.-131326_2699del	p.?	NA	NA	4	1	0	0	0	3	0	0	y	White Czech	Dudakova L et al., 2019a	10.1016/j.exer.2019.03.002	[115]	PPCD3
ZEB1	NA	NC_000010.11:g.31510818del	c.627delT	p.Phe209LeufsTer11	NA	NA	6	1	0	0	0	3	0	2	NA	Caucasian British	Evans CJ et al., 2015	10.1111/ahg.12090	[156]	PPCD3
ZEB1	NA	NC_000010.11:g.31514601A>G	c.685-2A>G	p.?	NA	NA	3	1	0	0	0	2	0	0	NA	Sri Lankan	Evans CJ et al., 2015	10.1111/ahg.12090	[156]	PPCD3
ZEB1	NA	NC_000010.11:g.31520435C>A	c.1100C>A	p.Ser367*	NA	NA	4	2	0	0	0	2	0	0	y	Caucasian British	Evans CJ et al., 2015	10.1111/ahg.12090	[156]	PPCD3
ZEB1	NA	NC_000010.11:g.31520511dup	c.1176dupA	p.Ala393SerfsTer19	NA	NA	4	1	0	0	0	3	0	0	y (by phenotype)	Caucasian British	Evans CJ et al., 2015	10.1111/ahg.12090	[156]	PPCD3
ZEB1	rs766305306	NC_000010.11:g.31520911dup	c.1576dup	p.Val526GlyfsTer2	0.000003991	250550	3	1	0	0	0	0	0	2	NA	Caucasian British	Evans CJ et al., 2015	10.1111/ahg.12090	[156]	PPCD3
ZEB1	NA	NC_000010.11:g.31521051_31521052del	c.1717_1718del	p.Val573PhefsTer12	NA	NA	5	3	0	0	1	1	0	0	y	Caucasian Czech	Evans CJ et al., 2015	10.1111/ahg.12090	[156]	PPCD3
ZEB1	NA	NC_000010.11:g.31521082_31521083del	c.1749_1750del	p.Pro584*	NA	NA	6	2	0	0	0	4	0	0	y	Caucasian Czech	Evans CJ et al., 2015	10.1111/ahg.12090	[156]	PPCD3
ZEB1	NA	NC_000010.11:g.31502477del	c.449del	p.Gly150AlafsTer36	NA	NA	3	1	0	0	2	0	0	0	y	European descent	Jang MS et al., 2014	10.1016/j.visres.2014.04.007	[135]	PPCD3
ZEB1	NA	NC_000010.11:g.31521248_31521249del	c.1913_1914del	p.Ser638CysfsTer5	NA	NA	5	2	0	0	3	0	0	0	y	European descent	Jang MS et al., 2014	10.1016/j.visres.2014.04.007	[135]	PPCD3
ZEB1	rs1554930679	NC_000010.11:g.31520667_31520670del	c.1332_1335del	p.Ile444MetfsTer48	NA	NA	3	1	0	0	2	0	0	0	y	Cuacasian USA	Krafchak CM et al., 2005	10.1086/497348	[114]	PPCD3
ZEB1	NA	NC_000010.11:g.31520683C>T	c.1348C>T	p.Gln450*	NA	NA	20	1	0	0	2	1	0	18	y	Cuacasian USA	Krafchak CM et al., 2005	10.1086/497348	[114]	PPCD3
ZEB1	rs768220049	NC_000010.11:g.31521517G>T	c.2182G>T	p.Glu728*	0.00001195	250956	9	2	0	0	5	0	0	2	y	Cuacasian USA	Krafchak CM et al., 2005	10.1086/497348	[114]	PPCD3
ZEB1	rs1592143384	NC_000010.11:g.31526805_31526806del	c.2916_2917del	p.Gly973ValfsTer14	NA	NA	89	13	0	1	9	46	1	19	partial	Cuacasian USA	Krafchak CM et al., 2005	10.1086/497348	[114]	PPCD3
ZEB1	rs766305306	NC_000010.11:g.31520911dup	c.1576dupG	p.Val526GlyfsTer2	0.000003991	250550	4	3	0	0	1	0	0	0	y	Cuacasian USA	Krafchak CM et al., 2005	10.1086/497348	[114]	PPCD3
ZEB1	rs779148597	NC_000010.11:g.31521255G>T	c.1920G>T	p.Gln640His	0.00001063	282318	4	1	0	0	0	0	3	0	NA for FECD	British or American Caucasian	Lechner J et al., 2013	https://doi.org/10.1167/iovs.13-11781	[134]	FECD, keratoconus
ZEB1	rs766305306	NC_000010.11:g.31520911dup	c.1576dup	p.Val526GlyfsTer2	0.000003991	250550	3	2	0	0	1	0	0	0	y	North Americans	Lechner J et al., 2013	https://doi.org/10.1167/iovs.13-11781	[134]	PPCD3
ZEB1	NA	NC_000010.11:g.31521584C>A	c.2249C>A	p.Ser750*	NA	NA	15	6	0	0	2	7	0	0	y	UK or USA	Lechner J et al., 2013	https://doi.org/10.1167/iovs.13-11781	[134]	PPCD3
ZEB1	NA	NC_000010.11:g.31520722_31520725del	c.1387_1390del	p.Pro463TrpfsTer29	NA	NA	8	2	0	0	3	3	0	0	y	British	Liskova P et al., 2007	https://doi.org/10.1002/humu.9495	[152]	PPCD3
ZEB1	NA	NC_000010.11:g.31520459del	c.1124delT	p.Phe375SerfsTer31	NA	NA	4	1	0	0	2	0	1	0	y	British	Liskova P et al., 2007, Liskova P et al., 2010	https://doi.org/10.1002/humu.9495, https://doi.org/10.3109/13816810.2010.518577	[152], [136]	PPCD3
ZEB1	NA	NC_000010.11:g.31521659dup	c.2324dup	p.Glu776GlyfsTer41	NA	NA	6	3	0	1	2	0	0	0	y	Czech	Liskova P et al., 2007, Liskova P et al., 2010	https://doi.org/10.1002/humu.9495, https://doi.org/10.3109/13816810.2010.518577	[152], [136]	PPCD3
ZEB1	NA	NC_000010.11:g.31521659dup	c.2157C>G	p.Tyr719*	NA	NA	9	3	0	0	1	4	0	1	y	Czech	Liskova P et al., 2007, Liskova P et al., 2010, Dudakova L et al., 2019b	https://doi.org/10.1002/humu.9495, https://doi.org/10.1097/ICO.0000000000001930, https://doi.org/10.3109/13816810.2010.518577	[136], [152], [158]	PPCD3
ZEB1	NA	NC_000010.11:g.31523948dup	c.2617dup	p.Thr873AsnfsTer2	NA	NA	3	1	0	0	2	0	0	0	y	Czech	Liskova P et al., 2013	10.1001/jamaophthalmol.2013.405	[134]	PPCD3
ZEB1	NA	NC_000010.11:g.28988370_32264649del	whole gene deletion	p.?	NA	NA	9	3	0	0	0	6	0	0	y	Czech	Liskova P et al., 2016	https://www.nature.com/articles/ejhg2015232#citeas	[139]	PPCD3
ZEB1	NA	NC_000010.11:g.31510863del	c.672del	p.Gly225GlufsTer7	NA	NA	26	4	0	0	2	20	0	0	y	British	Nguyen DQ et al., 2010	10.1111/j.1755-3768.2009.01511.x	[154]	PPCD3
ZEB1	rs118020901	NC_000010.11:g.31521854A>C	c.2519A>C	p.Gln840Pro	0.007636	281936	29	7	5	0	7	1	1	8	partial	EU	Riazuddin SA et al., 2010	10.1016/j.ajhg.2009.12.001	[26]	FECD

## Sheet: ZEB1_variants
Gene	dbSNP ID	HGVS genomic description	Coordinate GRCh37	Coordinate GRCh38	Ref allele	Alt allele	Type of variant	Location of the variant in the gene region	Type of aberration	Variant effect	Transcript level description	Protein level description	Quantity of articles	Pathogenicity by Varsome	Varsome Accession date	Pathogenity by Clinvar	Clinvar Accession date	GnomAD allele frequency	GnomAD allele count	RUSeq cluster 1	RUSeq cluster 2	RUSeq cluster 3	Detected in controls? (y/n)?	Detected in PPCD3? (y/n)	Detected in FECD? (y/n)	Association test results	Functional results	Summarizing pathogenicity
ZEB1	rs3737179	NC_000010.11:g.31318302T>G	31607231	31318302	T	G	germline	upstream	SNV	NA	c.-933T>G	p.?	1	Benign	2022-10-14	not reported in ClinVar	2023-01-04	0.2499	31326	NA	NA	NA	n	y	n	NA	NA	Benign
ZEB1	rs3737180	NC_000010.11:g.31318432G>C	31607361	31318432	G	C	germline	upstream	SNV	NA	c.-803G>C	p.?	1	Benign	2022-10-14	not reported in ClinVar	2023-01-04	0.2493	31338	NA	NA	NA	n	y	n	NA	NA	Benign
ZEB1	NA	NC_000010.11:g.31319235A>G	31608164	31319235	A	G	germline	exonic	SNV	start_loss	c.1A>G	p.Met1Val	1	Pathogenic	2022-10-15	not reported in ClinVar	2023-01-04	NA	NA	NA	NA	NA	n	y	n	NA	NA	Pathogenic
ZEB1	NA	NC_000010.11:g.31319236T>G	31608165	31319236	T	G	germline	exonic	SNV	start_loss	c.2T>G †	p.Met1Arg	1	Likely Pathogenic	2022-10-15	not reported in ClinVar	2023-01-04	NA	NA	NA	NA	NA	n	y	n	NA	NA	Likely Pathogenic
ZEB1	NA	NC_000010.11:g.31319255T>A	31608184	31319255	T	A	germline	exonic	SNV	nonsense	c.21T>A	p.Cys7*	1	Pathogenic	2022-10-15	not reported in ClinVar	2023-01-04	NA	NA	NA	NA	NA	n	y	n	NA	NA	Pathogenic
ZEB1	NA	NC_000010.11:g.31319268C>T	31608197	31319268	C	T	germline	exonic	SNV	nonsense	c.34C>T †	p.Gln12*	1	Pathogenic	2022-10-15	not reported in ClinVar	2023-01-04	NA	NA	NA	NA	NA	n	y	n	NA	In a HCEnC-21T cell model with transient transfection - truncated protein (Chung DWD, 2014)	Pathogenic
ZEB1	rs9299657	NC_000010.11:g.31345784G>A	31345784	31345784	G	A	germline	intronic	SNV	NA	c.58+26492G>A	p.?	1	Benign	2022-10-14	not reported in ClinVar	2022-10-14	0.1944	31326	NA	NA	NA	y	n	y	NS	NA	not asscotiated with FECD
ZEB1	rs2839657	NC_000010.11:g.31366839C>T	31655768	31366839	C	T	germline	intronic	SNV	NA	c.58+47547C>T	p.?	1	Likely Benign	2022-09-25	not reported in ClinVar	2022-09-25	0.5744	31360	NA	NA	NA	y	n	y	NS	NA	not asscotiated with FECD
ZEB1	rs2839658	NC_000010.11:g.31367120C>T	31656049	31367120	C	T	germline	intronic	SNV	NA	c.58+47828C>T	p.?	1	Benign	2022-10-14	not reported in ClinVar	2022-10-14	0.2280	31342	NA	NA	NA	y	n	y	NS	NA	not asscotiated with FECD
ZEB1	rs2839659	NC_000010.11:g.31380865C>T	31669794	31380865	C	T	germline	intronic	SNV	NA	c.58+61573C>T	p.?	1	Benign	2022-10-05	not reported in ClinVar	2022-09-25	0.2994	31348	NA	NA	NA	y	n	y	NS	NA	not asscotiated with FECD
ZEB1	rs431073	NC_000010.11:g.31388277C>A	31677206	31388277	C	A	germline	intronic	SNV	NA	c.58+68985C>A	p.?	2	Benign	2022-10-05	not reported in ClinVar	2022-09-25	0.8344	31352	NA	NA	NA	y	n	y	NS	NA	not asscotiated with FECD
ZEB1	rs74905658	NC_000010.11:g.31399430G>A	31688359	31399430	G	A	germline	intronic	SNV	NA	c.59-61607G>A	p.?	1	Benign	2023-01-04	not reported in ClinVar	2023-01-04	0.0009560	31382	NA	NA	NA	y	n	y	NS	NA	not asscotiated with FECD
ZEB1	rs187774661	NC_000010.11:g.31405487T>G	31694416	31405487	T	G	germline	intronic	SNV	NA	c.59-55550T>G	p.?	1	Benign	2023-01-04	not reported in ClinVar	2023-01-04	0.001402	31384	NA	NA	NA	y	n	y	NS	NA	not asscotiated with FECD
ZEB1	rs112139244	NC_000010.11:g.31415097G>A	31704026	31415097	G	A	germline	intronic	SNV	NA	c.59-45940G>A	p.?	1	Benign	2023-01-04	not reported in ClinVar	2023-01-04	0.006851	31384	NA	NA	NA	y	n	y	NS	NA	not asscotiated with FECD
ZEB1	rs12217563	NC_000010.11:g.31452344T>C	31741273	31452344	T	C	germline	intronic	SNV	NA	c.59-8693T>C	p.?	1	Benign	2022-10-12	not reported in ClinVar	2022-09-25	0.2207	31262	NA	NA	NA	y	n	y	NS association with FECD adjusted for severity (p=0.02, greater than the theshold 0.001)	NA	not asscotiated with FECD
ZEB1	rs757485471	NC_000010.11:g.31461079A>G	31750008	31461079	A	G	germline	exonic	SNV	missense	c.101A>G	p.Asp34Gly	1	Uncertain Significance	2023-01-04	not reported in ClinVar	2023-01-04	0.000003986	250908	NA	NA	NA	n	n	y	NA	NA	Uncertain Significance
ZEB1	rs7918614	NC_000010.11:g.31461170C>T	31750099	31461170	C	T	germline	exonic	SNV	synonymous	c.192C>T	p.Asp64Asp	4	Benign	2022-10-13	not reported in ClinVar	2022-09-25	0.03143	282250	0.0070	0.0262	0.0167	y	y	y	NA	NA	Benign
ZEB1	rs80194531	NC_000010.11:g.31461211A>C	31750140	31461211	A	G	germline	exonic	SNV	missense	c.233A>C	p.Asn78Thr	2	Benign	2023-01-04	Conflicting interpretations of pathogenicity​, Uncertain significance(1); Benign(2)	2023-01-04	0.005111	281942	NA	NA	NA	n	n	y	NA	antisense translation blocking morpholino to suppress translation of zebrafish tcf8, injection of RNA partially rescued morpholino phenotype (Riazuddin, 2010), in a HCEnC-21T cell model with transient transfection - amount of protein didn't change, localized in the nucleus (Chung DWD, 2014)	Benign
ZEB1	rs755441130	NC_000010.11:g.31461221C>T	31750150	31461221	C	T	germline	exonic	SNV	synonymous	c.243C>T	p.Asn81Asn	1	Benign	2023-01-04	not reported in ClinVar	2022-09-25	0.000004001	249926	NA	NA	NA	n	n	y	NA	NA	Benign
ZEB1	rs376151271	NC_000010.11:g.31461288A>G	31750217	31461288	A	G	germline	intronic	SNV	NA	c.259+51A>G	p.?	1	Likely Benign	2023-01-06	not reported in ClinVar	2023-01-06	0.0008959	193094	NA	NA	NA	n	n	y	NA	NA	Likely Benign
ZEB1	rs77516068	NC_000010.11:g.31461355A>G	31750284	31461355	A	G	germline	intronic	SNV	NA	c.259+118A>G	p.?	1	Benign	2022-10-03	not reported in ClinVar	2022-09-25	0.002452	31406	NA	NA	NA	n	n	y	NA	NA	Benign
ZEB1	rs2061810970	NC_000010.11:g.31461513C>T	31750442	31461513	C	T	germline	intronic	SNV	NA	c.259+276C>T	p.?	1	Benign	2023-01-05	not reported in ClinVar	2023-01-05	NA	NA	NA	NA	NA	n	n	y	NA	NA	Benign
ZEB1	rs161233	NC_000010.11:g.31461552T>G	31750481	31461552	T	G	germline	intronic	SNV	NA	c.259+315T>G	p.?	1	Benign	2022-10-03	not reported in ClinVar	2022-09-25	0.08015	31352	NA	NA	NA	y	n	y	NA	NA	Benign
ZEB1	rs754637508	NC_000010.11:g.31495241C>T	31784170	31495241	C	T	germline	intronic	SNV	NA	c.260-538C>T	p.?	1	Benign	2023-01-04	not reported in ClinVar	2023-01-04	0.0001913	31370	NA	NA	NA	n	y	n	NA	NA	Benign
ZEB1	rs41289011	NC_000010.11:g.31495625A>G	31784554	31495625	A	G	germline	intronic	SNV	NA	c.260-154A>G	p.?	2	Benign	2023-01-04	not reported in ClinVar	2023-01-04	0.03952	31376	NA	NA	NA	n	y	n	NA	NA	Benign
ZEB1	rs2839663	NC_000010.11:g.31495643T>C	31784572	31495643	T	C	germline	intronic	SNV	NA	c.260-136T>C	p.?	1	Benign	2023-01-05	not reported in ClinVar	2023-01-05	0.01191	31394	NA	NA	NA	y	y	n	NA	NA	Benign
ZEB1	rs80036666	NC_000010.11:g.31495871C>T	31784800	31495871	C	T	germline	intronic	SNV	NA	c.319+33C>T	p.?	1	Benign	2022-10-03	not reported in ClinVar	2022-09-25	0.001894	281996	NA	NA	NA	n	n	y	NA	NA	Benign
ZEB1	NA	NC_000010.11:g.31502477del	31791405	31502477	G	-	germline	exonic	deletion	frameshift	c.449del	p.Gly150AlafsTer36	2	Pathogenic	2023-01-03	not reported in ClinVar	2023-01-03	NA	NA	NA	NA	NA	n	y	n	NA	In a HCEnC-21T cell model with transient transfection - truncated, reduced abundance, localized primarily in the nucleus (Chung DWD, 2014)	Pathogenic
ZEB1	NA	NC_000010.11:g.31502483del	31791411	31502483	C	-	germline	exonic	deletion	frameshift	c.455del †	p.Pro152GlnfsTer34	1	Likely Pathogenic	2023-01-03	not reported in ClinVar	2023-01-03	NA	NA	NA	NA	NA	n	y	n	NA	NA	Likely Pathogenic
ZEB1	NA	NC_000010.11:g.31502497C>G	31791425	31502497	C	G	germline	exonic	SNV	missense	c.469C>G	p.His157Asp	1	Uncertain Significance	2023-01-06	not reported in ClinVar	2023-01-06	NA	NA	NA	NA	NA	n	y	n	NA	NA	Likely Benign (aacounting that it was found in case with an alternate cause
ZEB1	rs2839664	NC_000010.11:g.31502573A>G	31791501	31502573	A	G	germline	intronic	SNV	NA	c.484+64A>G	p.?	1	Benign		not reported in ClinVar	2023-01-06	0.1315	31368	NA	NA	NA	n	n	y	NA	NA	Benign
ZEB1	NA	NC_000010.11:g.31502576A>G	31791504	31502576	A	G	germline	intronic	SNV	NA	c.481+67A>G	p.?	1	Likely Benign	2022-10-14	NA	2022-10-14	NA	NA	NA	NA	NA	y	y	n	NA	NA	Likely Benign
ZEB1	rs1618092	NC_000010.11:g.31506284C>T	31795212	31506284	C	T	germline	intronic	SNV	NA	c.481+3775C>T	p.?	1	Likely Benign	2022-10-05	not reported in ClinVar	2022-09-25	0.4230	31272	NA	NA	NA	y	n	y	NS	NA	not asscotiated with FECD
ZEB1	NA	NC_000010.11:g.31510671A>G	31799599	31510671	A	G	germline	splice_site	SNV	NA	c.482-2A>G	p.?	1	Pathogenic	2023-01-04	not reported in ClinVar	2023-01-04	NA	NA	NA	NA	NA	n	y	n	NA	pre-mRNA splicing analysis detected exon 5 skipping and insertion of a premature termination codon, described as r.482_684del, p.Gly161Glufs*9 (Dudakova L, 2019a)	Pathogenic
ZEB1	rs79134358	NC_000010.11:g.31510794T>C	31799722	31510794	T	C	germline	exonic	SNV	synonymous	c.603T>C	p.Ser201Ser	1	Benign	2022-10-06	Benign​	2022-09-25	0.005698	282548	NA	NA	NA	n	n	y	NA	NA	Benign
ZEB1	rs549284707	NC_000010.11:g.31510807A>G	31799735	31510807	A	G	germline	exonic	SNV	missense	c.616A>G	p.Ser207Gly	1	Benign	2022-10-06	Benign​	2022-09-25	0.00007566	251130	0.0001	0.0000	0.0000	n	n	y	NA	NA	Benign
ZEB1	NA	NC_000010.11:g.31510811dup	31799739	31510811	-	A	germline	exonic	insertion	frameshift	c.620dup †	p.Tyr208* †	1	Pathogenic	2023-01-03	not reported in ClinVar	2023-01-03	NA	NA	NA	NA	NA	n	y	n	NA	NA	Pathogenic
ZEB1	NA	NC_000010.11:g.31510818del	31799746	31510818	T	-	germline	exonic	deletion	frameshift	c.627del	p.Phe209LeufsTer11	1	Likely Pathogenic	2023-01-03	not reported in ClinVar	2023-01-03	NA	NA	NA	NA	NA	n	y	n	NA	NA	Likely Pathogenic
ZEB1	NA	NC_000010.11:g.31510831C>T	31799759	31510831	C	T	germline	exonic	SNV	nonsense	c.640C>T †	p.Gln214*	1	Pathogenic	2023-01-04	not reported in ClinVar	2023-01-04	NA	NA	NA	NA	NA	n	y	n	NA	In a HCEnC-21T cell model with transient transfection - truncated protein, localized primarily in the nucleus (Chung DWD, 2014)	Pathogenic
ZEB1	NA	NC_000010.11:g.31510837G>T	31799765	31510837	G	T	germline	exonic	SNV	nonsense	c.646G>T	p.Glu216*	1	Pathogenic	2023-01-05	not reported in ClinVar	2023-01-04	NA	NA	NA	NA	NA	n	y	n	NA	NA	Pathogenic
ZEB1	NA	NC_000010.11:g.31510863del	31799791	31510863	A	-	germline	exonic	deletion	frameshift	c.672del	p.Gly225GlufsTer7	1	Pathogenic	2022-10-14	not reported in ClinVar	2023-01-03	NA	NA	NA	NA	NA	n	y	n	NA	NA	Pathogenic
ZEB1	rs2839666	NC_000010.11:g.31513854T>C	31802782	31513854	T	C	germline	intronic	SNV	NA	c.685-749T>C	p.?	1	Benign	2022-10-05	not reported in ClinVar	2022-09-25	0.1056	31376	NA	NA	NA	y	n	y	NS	NA	not asscotiated with FECD
ZEB1	rs220060	NC_000010.11:g.31514588G>A	31803516	31514588	G	A	germline	intronic	SNV	NA	c.685-15G>A	p.?	4	Benign	2022-10-13	not reported in ClinVar	2022-09-25	0.9431	281054	0.9447	0.9314	0.9628	y	y	y	NA	NA	Benign
ZEB1	NA	NC_000010.11:g.31514601A>G	31803529	31514601	A	G	germline	splice_site	SNV	NA	c.685-2A>G	p.?	1	Likely pathogenic​	2023-01-04	not reported in ClinVar	2023-01-04	NA	NA	NA	NA	NA	n	y	n	NA	NA	Likely Pathogenic
ZEB1	NA	NC_000010.11:g.31514602G>A	31803530	31514602	G	A	germline	splice_site	SNV	NA	c.685-1G>A †	p.?	1	Likely pathogenic​	2023-01-04	Likely pathogenic​	2023-01-02	NA	NA	NA	NA	NA	n	y	n	NA	NA	Likely Pathogenic
ZEB1	NA	NC_000010.11:g.31514607_31514608del	31803536	31514608	AT	-	germline	exonic	deletion	frameshift	c.689_690del	p.His230Argfs*7	2	Pathogenic	2023-01-03	not reported in ClinVar	2023-01-04	NA	NA	NA	NA	NA	n	y	n	NA	In a HCEnC-21Tcell model with transient transfection - truncated protein, localized primarily in the nucleus (Chung DWD, 2014)	Pathogenic
ZEB1	rs149166539	NC_000010.11:g.31514614G>A	31803542	31514614	G	A	germline	exonic	SNV	synonymous	c.696G>A	p.Thr232Thr	1	Benign	2022-10-13	not reported in ClinVar	2022-09-25	0.001178	281932	0.0020	0.0062	0.0068	n	n	y	NA	NA	Benign
ZEB1	NA	NC_000010.11:g.31514616dup	31803544	31514616	-	A	germline	exonic	insertion	frameshift	c.698dup	p.Ser234ValfsTer4	1	Likely Pathogenic	2023-01-03	not reported in ClinVar	2023-01-04	NA	NA	NA	NA	NA	n	y	n	NA	NA	Likely Pathogenic
ZEB1	NA	NC_000010.11:g.31514620T>G, NC_000010.11:g.31514620T>C, NC_000010.11:g.31514620T>A, NC_000010.11:g.31514620TC>AG	31803548	31514620	T, T, TC	G,C, AG	germline	exonic	SNV, MNV	synonymous	c.702T>G, c.702T>C, c.702T>A	p.Ser234Ser	1	Likely Benign	2022-10-14	not reported in ClinVar	2022-10-14	NA	NA	NA	NA	NA	n	n	y	NA	NA	Likely Benign
ZEB1	rs143232269	NC_000010.11:g.31514707T>C	31803635	31514707	T	C	germline	exonic	SNV	synonymous	c.789T>C	p.Ser263Ser	1	Benign	2022-10-13	Likely benign​	2022-09-25	0.0002989	281030	NA	NA	NA	n	n	y	NA	NA	Benign
ZEB1	NA	NC_000010.11:g.31520264dup	31809192	31520264	-	A	germline	exonic	insertion	frameshift	c.929dup †	p.Cys311Valfs*25 †	1	Pathogenic	2023-01-03	not reported in ClinVar	2023-01-04	NA	NA	NA	NA	NA	n	y	n	NA	In a HCEnC-21T cell model with transient transfection - truncated, reduced abundance, localized in the nucleus (Chung DWD, 2014)	Pathogenic
ZEB1	rs1057518956	NC_000010.11:g.31520308C>T	31809236	31520308	C	T	germline	exonic	SNV	nonsense	c.973C>T †	p.Arg325* †	1	Pathogenic	2023-01-03	Pathogenic	2023-01-03	NA	NA	NA	NA	NA	n	y	n	NA	In a HCEnC-21T cell model with transient transfection - truncated protein, localized in the nucleus (Chung DWD, 2014)	Pathogenic
ZEB1	NA	NC_000010.11:g.31520380G>T	31809308	31520380	G	T	germline	exonic	SNV	nonsense	c.1045G>T	p.Glu349*	1	Pathogenic		not reported in ClinVar	2023-01-04	NA	NA	NA	NA	NA	n	y	n	NA	NA	Pathogenic
ZEB1	NA	NC_000010.11:g.31520435C>A	31809363	31520435	C	A	germline	exonic	SNV	nonsense	c.1100C>A	p.Ser367*	1	Pathogenic		not reported in ClinVar	2023-01-04	NA	NA	NA	NA	NA	n	y	n	NA	NA	Pathogenic
ZEB1	NA	NC_000010.11:g.31520459del	31809387	31520459	T	-	germline	exonic	deletion	frameshift	c.1124del	p.Phe375SerfsTer31	1	Pathogenic	2022-10-14	not reported in ClinVar	2023-01-03	NA	NA	NA	NA	NA	n	y	n	NA	NA	Pathogenic
ZEB1	NA	NC_000010.11:g.31520511dup	31809439	31520511	-	A	germline	exonic	insertion	frameshift	c.1176dup	p.Ala393SerfsTer19	1	Pathogenic	2023-01-03	not reported in ClinVar	2023-01-04	NA	NA	NA	NA	NA	n	y	n	NA	NA	Pathogenic
ZEB1	rs1554930679	NC_000010.11:g.31520667_31520670del	31809598	31520670	CAAT	-	germline	exonic	deletion	frameshift	c.1332_1335del	p.Ile444MetfsTer48	1	Pathogenic	2023-01-03	Pathogenic	2023-01-03	NA	NA	NA	NA	NA	n	y	n	NA	NA	Pathogenic
ZEB1	NA	NC_000010.11:g.31520683C>T	31809611	31520683	C	T	germline	exonic	SNV	nonsense	c.1348C>T †	p.Gln450* †	1	Pathogenic	2023-01-03	Pathogenic	2023-01-03	NA	NA	NA	NA	NA	n	y	n	NA	NA	Pathogenic
ZEB1	NA	NC_000010.11:g.31520691_31520692dup	31809620	31520692	-	GT	germline	exonic	insertion	frameshift	c.1356_1357dup	p.Gly453ValfsTer41	1	Likely Pathogenic	2023-01-03	not reported in ClinVar	2023-01-02	NA	NA	NA	NA	NA	n	y	n	NA	NA	Likely Pathogenic
ZEB1	NA	NC_000010.11:g.31520716delinsGACGAT	31809644	31520716	A	GACGAT	germline	exonic	deletion-insertion	frameshift	c.1381delinsGACGAT	p.Ser461Aspfs*34	1	Pathogenic	2023-01-03	not reported in ClinVar	2023-01-03	NA	NA	NA	NA	NA	n	y	n	NA	The observed 6.7-fold decrease in corneal endothelial ZEB1 via NMD, variable type IV collagen expression, ESRP2 demonstrated 7.616 fold upregulation (Chung DD. 2017b)	Pathogenic
ZEB1	NA	NC_000010.11:g.31520722_31520725del	31809653	31520725	CTTC	-	germline	exonic	deletion	frameshift	c.1387_1390del	p.Pro463TrpfsTer29	1	Pathogenic	2023-01-03	not reported in ClinVar	2023-01-03	NA	NA	NA	NA	NA	n	y	n	NA	NA	Pathogenic
ZEB1	NA	NC_000010.11:g.31520817dup	31809745	31520817	-	A	germline	exonic	insertion	frameshift	c.1482dup †	Glu495fsX10	1	Pathogenic	2023-01-03	not reported in ClinVar	2023-01-04	NA	NA	NA	NA	NA	n	y	n	NA	In a HCEnC-21T cell model with transient transfection - truncated protein, reduced abundance, localized in the nucleus (Chung DWD, 2014)	Pathogenic
ZEB1	NA	NC_000010.11:g.31520836_31520839del	31809767	31520839	ACAA	-	germline	exonic	deletion	frameshift	c.1501_1504del †	p.Asn502ValfsTer25	1	Pathogenic	2023-01-03	not reported in ClinVar	2023-01-03	NA	NA	NA	NA	NA	n	y	n	NA	NA	Pathogenic
ZEB1	NA	NC_000010.11:g.31520904del	31809832	31520904	A	-	germline	exonic	deletion	frameshift	c.1596del †	p.Val526* †	1	Pathogenic	2023-01-04	not reported in ClinVar	2023-01-03	NA	NA	NA	NA	NA	n	y	n	NA	In a HCEnC-21T cell model with transient transfection - truncated protein, reduced abundance, localized in the nucleus (Chung DWD, 2014)	Pathogenic
ZEB1	rs766305306	NC_000010.11:g.31520911dup	31809839	31520911	-	G	germline	exonic	insertion	frameshift	c.1576dup †	p.Val526GlyfsTer2 †	5	Pathogenic	2023-01-03	Pathogenic	2023-01-03	0.000003991	250550	NA	NA	NA	n	y	n	NA	In a HCEnC-21T cell model with transient transfection - truncated protein, significantly reduced abundance, localized in the nucleus (Chung DWD, 2014)	Pathogenic
ZEB1	NA	NC_000010.11:g.31520948del	31809876	31520948	C	-	germline	exonic	deletion	frameshift	c.1613del	p.Pro538GlnfsTer10	1	Pathogenic	2023-01-03	not reported in ClinVar	2023-01-03	NA	NA	NA	NA	NA	n	y	n	NA	nuclear accumulation of S552 phos-β-catenin was observed in corneal endothelial cells, indicating increased transcriptional activity of β-catenin and an aberrant activation of canonical Wnt signaling pathway in PPCD (Chung DD. 2019)	Pathogenic
ZEB1	rs35753967	NC_000010.11:g.31520993A>G	31809921	31520993	A	G	germline	exonic	SNV	missense	c.1658A>G	p.Lys553Arg	1	Benign	2022-10-13	Benign​	2022-09-25	0.005123	282254	NA	NA	NA	n	n	y	NA	NA	Benign
ZEB1	NA	NC_000010.11:g.31521004C>T	31809932	31521004	C	T	germline	exonic	SNV	nonsense	c.1669C>T	p.Gln557*	1	Likely Pathogenic	2023-01-04	not reported in ClinVar	2023-01-03	NA	NA	NA	NA	NA	n	y	n	NA	NA	Likely Pathogenic
ZEB1	NA	NC_000010.11:g.31521010C>T	31809938	31521010	C	T	germline	exonic	SNV	missense	c.1675C>T	p.Pro559Ser	1	Likely Benign	2022-10-14	NA	2022-10-14	0.00000399	250804	NA	NA	NA	y	n	y	NA	NA	Likely Benign
ZEB1	NA	NC_000010.11:g.31521051_31521052del	31809980	31521052	TG	-	germline	exonic	deletion	frameshift	c.1717_1718del	p.Val573PhefsTer12	1	Pathogenic	2023-01-03	not reported in ClinVar	2023-01-03	NA	NA	NA	NA	NA	n	y	n	NA	NA	Pathogenic
ZEB1	NA	NC_000010.11:g.31521082_31521083del	31810011	31521083	TC	-	germline	exonic	deletion	frameshift	c.1749_1750del	p.Pro584*	1	Pathogenic	2023-01-03	not reported in ClinVar	2023-01-03	NA	NA	NA	NA	NA	n	y	n	NA	NA	Pathogenic
ZEB1	NA	NC_000010.11:g.31521248_31521249del	31810177	31521249	CA	-	germline	exonic	deletion	frameshift	c.1913_1914del	p.Ser638CysfsTer5	2	Pathogenic	2023-01-03	not reported in ClinVar	2023-01-03	NA	NA	NA	NA	NA	n	y	n	NA	In a HCEnC-21T cell model with transient transfection - truncated protein, localized in the cytoplasm (Chung DWD, 2014)	Pathogenic
ZEB1	NA	NC_000010.11:g.31521253C>T	31810181	31521253	C	T	germline	exonic	SNV	nonsense	c.1918C>T	p.Gln640*	1	Likely Pathogenic	2023-01-03	not reported in ClinVar	2023-01-03	NA	NA	NA	NA	NA	n	y	n	NA	NA	Likely Pathogenic
ZEB1	rs779148597	NC_000010.11:g.31521255G>T	31810183	31521255	G	T	germline	exonic	SNV	missense	c.1920G>T	p.Gln640His	1	Uncertain Significance	2023-01-04	not reported in ClinVar	2023-01-03	0.00001063	282318	NA	NA	NA	n	n	y	NA	RT-qPCR performed on cultured corneal keratocytes harboring the missense ZEB1 mutation (p.Gln640His) demonstrated that COL4A1 and COL4A2 were markedly downregulated, and COL4A3, COL4A4, and COL8A2 were moderately downregulated	Uncertain Significance
ZEB1	rs781750314	NC_000010.11:g.31521280C>G	31810208	31521280	C	G	germline	exonic	SNV	missense	c.1945C>G	p.Pro649Ala	2	Uncertain Significance	2022-10-13	not reported in ClinVar	2022-09-25	0.00001771	282260	NA	NA	NA	n	n	y	NA	antisense translation blocking morpholino to suppress translation of zebrafish tcf8, injection of RNA rescued morpholino phenotype (Riazuddin, 2010), in a HCEnC-21T cell model with transient transfection - amount of protein didn't change, localized in the nucleus (Chung DWD, 2014)	Uncertain Significance
ZEB1	rs151205909	NC_000010.11:g.31521309C>G	31810237	31521309	C	G	germline	exonic	SNV	missense	c.1974C>G	p.Asn658Lys	1	Benign	2022-10-13	Likely benign​	2022-09-25	0.0002871	282116	NA	NA	NA	n	n	y	NA	NA	Benign
ZEB1	rs34846414	NC_000010.11:g.31521396A>C	31810324	31521396	A	C	germline	exonic	SNV	synonymous	c.2061A>C	p.Pro687Pro	2	Benign	2022-10-13	Benign​	2022-09-25	0.006258	282180	0.0002	0.0007	0.0000	n	y	y	NA	NA	Benign
ZEB1	rs567252241	NC_000010.11:g.31521422A>G	31810350	31521422	A	G	NA	exonic	SNV	missense	c.2087A>G	p.Asn696Ser	1	Likely Benign	2022-10-14	not reported in ClinVar	2023-01-03	0.00002126	282210	NA	NA	NA	n	n	y	NA	antisense translation blocking morpholino to suppress translation of zebrafish tcf8, injection of RNA rescued morpholino phenotype (Riazuddin, 2010), in a HCEnC-21T cell model with transient transfection - amount of protein didn't change, localized in the nucleus (Chung DWD, 2014)	Likely Benign
ZEB1	NA	NC_000010.11:g.31521492C>G	31810420	31521492	C	G	germline	exonic	SNV	nonsense	c.2157C>G	p.Tyr719*	1	Pathogenic	2023-01-06	not reported in ClinVar	2023-01-04	NA	NA	NA	NA	NA	n	y	n	NA	NA	Pathogenic
ZEB1	rs768220049	NC_000010.11:g.31521517G>T	31810445	31521517	G	T	germline	exonic	SNV	nonsense	c.2182G>T †	p.Glu728* †	1	Pathogenic	2023-01-03	not reported in ClinVar	2023-01-04	0.00001195	250956	NA	NA	NA	n	y	n	NA	NA	Pathogenic
ZEB1	NA	NC_000010.11:g.31521532G>A	31810460	31521532	G	A	germline	exonic	SNV	missense	c.2197G>A	p.Glu733Lys	1	Uncertain Significance	2022-10-14	not reported in ClinVar	2022-10-14	NA	NA	NA	NA	NA	n	n	y	NA	NA	Uncertain Significance
ZEB1	NA	NC_000010.11:g.31521584C>A	31810512	31521584	C	A	germline	exonic	SNV	nonsense	c.2249C>A	p.Ser750*	1	Pathogenic	2023-01-03	not reported in ClinVar	2023-01-04	NA	NA	NA	NA	NA	n	y	n	NA	NA	Pathogenic
ZEB1	NA	NC_000010.11:g.31521659dup	31810587	31521659	-	A	germline	exonic	insertion	frameshift	c.2324dup	p.Glu776GlyfsTer41	1	Pathogenic	2023-01-03	not reported in ClinVar	2023-01-03	NA	NA	NA	NA	NA	n	y	n	NA	NA	Pathogenic
ZEB1	rs199944415	NC_000010.11:g.31521764A>C	31810692	31521764	A	C	germline	exonic	SNV	missense	c.2429A>C	p.Gln810Pro	2	Uncertain Significance	2022-10-02	not reported in ClinVar	2022-09-25	0.00002482	281978	NA	NA	NA	n	n	y	NA	antisense translation blocking morpholino to suppress translation of zebrafish tcf8, injection of RNA partially rescued morpholino phenotype (Riazuddin, 2010), in a HCEnC-21T cell model with transient transfection - amount of protein didn't change, localized in the nucleus (Chung DWD, 2014)	Uncertain Significance
ZEB1	NA	NC_000010.11:g.31521788C>T	31810716	31521788	C	T	germline	exonic	SNV	missense	c.2453C>T	p.Ala818Val	1	Likely Benign	2022-10-14	not reported in ClinVar	2022-10-14	NA	NA	NA	NA	NA	n	n	y	NA	NA	Likely Benign
ZEB1	rs118020901	NC_000010.11:g.31521854A>C	31810782	31521854	A	C	germline	exonic	SNV	missense	c.2519A>C	p.Gln840Pro	4	Uncertain Significance	2022-10-13	Conflicting interpretations of pathogenicity​, Uncertain significance(1); Likely benign(1)	2022-09-25	0.007636	281936	0.0111	0.0090	0.0133	n	n	y	NA	antisense translation blocking morpholino to suppress translation of zebrafish tcf8, injection of RNA rescued morpholino phenotype (Riazuddin, 2010), in a HCEnC-21T cell model with transient transfection - amount of protein didn't change, localized in the nucleus (Chung DWD, 2014)	Likely Benign
ZEB1	rs139581793	NC_000010.11:g.31521895C>A	31810823	31521895	C	A	germline	exonic	SNV	missense	c.2560C>A	p.Gln854Lys	1	Benign	2022-10-02	Benign​	2022-09-25	0.001807	282184	NA	NA	NA	n	n	y	NA	NA	Benign
ZEB1	NA	NC_000010.11:g.31521912del	31810840	31521912	A	-	germline	exonic	deletion	frameshift	c.2577del	p.Val860*	1	Pathogenic	2023-01-03	not reported in ClinVar	2023-01-03	NA	NA	NA	NA	NA	n	y	n	NA	NA	Pathogenic
ZEB1	NA	NC_000010.11:g.31523948dup	31812876	31523948	-	A	germline	exonic	insertion	frameshift	c.2617dup	p.Thr873AsnfsTer2	1	Pathogenic	2023-01-03	not reported in ClinVar	2023-01-03	NA	NA	NA	NA	NA	n	y	n	NA	NA	Pathogenic
ZEB1	NA	NC_000010.11:g.31523981del	31812909	31523981	C	-	germline	exonic	deletion	frameshift	c.2650del	p.Gln884ArgfsTer37	1	Likely Pathogenic	2023-01-03	not reported in ClinVar	2023-01-03	NA	NA	NA	NA	NA	n	y	n	NA	In a HCEnC-21T cell model with transient transfection - truncated protein, significantly reduced abundance, localized in the cytoplasm (Chung DWD, 2014)	Pathogenic
ZEB1	NA	NC_000010.11:g.31523981C>T	31812909	31523981	C	T	germline	exonic	SNV	nonsense	c.2650C>T	p.Gln884*	1	Likely Pathogenic	2023-01-05	not reported in ClinVar	2023-01-03	NA	NA	NA	NA	NA	n	y	n	NA	NA	Likely Pathogenic
ZEB1	rs78449005	NC_000010.11:g.31524045C>G	31812973	31524045	C	G	germline	exonic	SNV	missense	c.2714C>G	p.Ala905Gly	2	Likely Benign	2022-10-03	not reported in ClinVar	2022-09-25	0.0006484	282232	0.0001	0.0000	0.0000	n	n	y	NA	antisense translation blocking morpholino to suppress translation of zebrafish tcf8, injection of RNA rescued morpholino phenotype (Riazuddin, 2010), in a HCEnC-21T cell model with transient transfection - amount of protein didn't change, localized in the nucleus (Chung DWD, 2014)	Likely Benign
ZEB1	NA	NC_000010.11:g.31526729T>A	31815657	31526729	T	A	germline	exonic	SNV	nonsense	c.2840T>A	p.Leu947*	1	Likely Pathogenic	2022-10-14	not reported in ClinVar	2022-10-14	NA	NA	NA	NA	NA	n	n	y	NA	NA	Likely Pathogenic
ZEB1	rs1592143384	NC_000010.11:g.31526805_31526806del	31815733	31526805	TG	-	germline	exonic	deletion	frameshift	c.2916_2917del †	p.Gly973ValfsTer14 †	1	Pathogenic	2023-01-03	Pathogenic	2023-01-03	NA	NA	NA	NA	NA		y	n	NA	NA	Pathogenic
ZEB1	NA	NC_000010.11:g.31526879_31526880del	31815808	31526880	AG	-	germline	exonic	deletion	frameshift	c.2990_2991del †	p.Glu997Alafs*7 †	1	Likely Pathogenic	2023-01-03	not reported in ClinVar	2023-01-03	NA	NA	NA	NA	NA	n	y	n	NA	In a HCEnC-21T cell model with transient transfection - truncated protein, significantly reduced abundance, localized in the nucleus (Chung DWD, 2014)	Pathogenic
ZEB1	NA	NC_000010.11:g.31527005_31527006del	31815934	31527006	AG	-	germline	exonic	deletion	frameshift	c.3116_3117del	p.Glu1039GlyfsTer6	1	Pathogenic	2022-10-14	not reported in ClinVar	2022-10-14	NA	NA	NA	NA	NA	n	y	n	NA	In a HCEnC-21T cell model with transient transfection - truncated protein, localized in the nucleus (Chung DWD, 2014)	Pathogenic
ZEB1	rs11008516	NC_000010.11:g.31530432T>G	31819360	31530432	T	G	germline	intergenic	SNV	NA	NA	NA	2	Benign	2022-10-06	not reported in ClinVar	2022-09-25	0.1592	31348	NA	NA	NA	y	n	y	NS association with FECD (p=0.2 - the best result out of 25 SNPs)	NA	not asscotiated with FECD
ZEB1	NA	NC_000010.11:g.(31009396_31061565del)_(31925194_31996646)	31298325_31350494)_(32214122_32285574)	(31009396_31061565del)_(31925194_31996646)	NA	NA	germline	whole_gene	deletion	LOH	c.?	p.?	1	Pathogenic	2023-01-04	not reported in ClinVar	2023-01-04	NA	NA	NA	NA	NA	n	y	n	NA	NA	Pathogenic
ZEB1	NA	NC_000010.11:g.28988370_32264649del	29277299_32553577	28988370_32264649	NA	NA	germline	whole_gene	deletion	LOH	c.?	p.?	1	Pathogenic	2023-01-04	not reported in ClinVar	2023-01-04	NA	NA	NA	NA	NA	n	y	n	NA	NA	Pathogenic
ZEB1	NA	NC_000010.11:g.31187909_31524030del	31476838_31812958	31187909_31524030	NA	NA	germline	several_exons	deletion	LOH	c.-131326_2699del	p.?	1	Pathogenic	2023-01-06	not reported in ClinVar	2023-01-06	NA	NA	NA	NA	NA	n	y	n	NA	NA	Pathogenic
ZEB1	NA	NC_000010.11:g.31495866_31566819delinsACACACAC	31784795_31855747	31495866_31566819	NA	NA	germline	several_exons	deletion	LOH	c.319+28_*39555delinsACACACAC	p.?	1	Likely Pathogenic	2023-01-04	not reported in ClinVar	2023-01-04	NA	NA	NA	NA	NA	n	y	n	NA	NA	Likely Pathogenic
ZEB1	NA	10p11.23p11.22	NA	NA	NA	NA	germline	whole_gene	deletion	LOH	c.?	p.?	1	Pathogenic	2023-01-04	not reported in ClinVar	2023-01-04	NA	NA	NA	NA	NA	n	y	n	NA	NA	Pathogenic

[truncated: 6 more sheets: LOXHD1_cases, LOXHD1_familial_cases, LOXHD1_variants, AGBL1_cases, AGBL1_familial_cases, AGBL1_variants]
